# Supplementary material for: Research on the impact of career advancement on the mental health of young workers
Source: PLoS One. 2025 Aug 13;20(8):e0328440. doi: 10.1371/journal.pone.0328440 (PMC12349127; doi:10.1371/journal.pone.0328440)
Supplement: S1 File — (XLSX) [file pone.0328440.s001.xlsx]

## Sheet: Sheet1
province	hukou	familysize	num_child	gender	age	edu	marry	naturework	careeradvancement	worktime	workvalue	confidence	healthchange	cesd8	fincome1_per	year	income	hangye
13	1	6	2	0	30	4	1	0	0	4	3	4	2	12	13816.7	2020	6.39693	.
21	1	3	1	0	31	7	1	1	0	40	2	4	2	12	73333.3	2018	9.90349	17
21	1	2	1	0	33	7	1	0	0	40	2	4	2	15	15000	2020	10.3089	.
31	0	3	1	0	30	7	1	1	0	40	4	5	2	11	133333	2020	11.6952	.
34	1	3	1	1	37	4	1	0	1	70	3	4	2	12	26666.7	2018	11.0021	3
41	1	6	1	0	30	5	1	0	1	84	3	3	2	18	7416.67	2020	7.6009	.
41	1	3	1	1	30	6	1	0	0	45	3	4	2	12	57333.3	2018	11.7118	11
52	1	4	2	1	30	6	1	0	0	58.5	4	5	2	9	47500	2020	11.0604	.
11	0	3	0	1	38	5	1	0	0	40	3	3	2	14	40533.3	2018	10.779	8
11	0	3	1	0	32	5	1	1	0	40	3	4	2	8	100000	2018	10.5966	14
11	0	3	1	0	34	5	1	1	1	40	4	5	2	9	125000	2020	11.2252	.
11	0	3	0	1	38	6	0	0	1	44	2	4	2	10	116667	2018	11.9184	9
11	0	5	1	1	37	6	1	0	1	54	4	4	2	11	70000	2020	11.5129	.
11	0	3	1	1	38	7	1	0	0	40	2	5	2	9	66666.7	2018	11.6952	12
11	0	3	1	1	40	7	1	0	0	45	3	5	2	9	100000	2020	11.7906	.
45	0	3	1	1	34	7	1	1	0	50	2	5	2	11	71000	2020	10.3089	.
62	0	4	2	1	34	7	1	1	1	42	4	4	1	10	25000	2018	10.8277	19
62	0	4	2	1	36	7	1	1	1	68	4	5	2	11	35000	2020	11.0252	.
12	0	3	1	1	38	7	1	1	1	60	4	4	1	15	28333.3	2018	10.8277	6
12	0	3	1	1	40	7	1	1	0	50	3	4	2	18	50000	2020	11.0021	.
12	0	2	0	0	30	7	1	1	0	40	3	4	2	11	115000	2018	11.5129	3
12	0	3	1	0	32	7	1	0	0	40	3	5	2	13	100000	2020	11.6082	.
12	0	3	1	1	40	6	1	0	1	40	3	3	2	12	133333	2020	10.4631	.
12	0	3	1	0	37	7	1	1	0	40	4	4	3	9	146667	2018	10.5966	3
12	0	2	1	0	38	7	0	1	1	40	3	3	1	17	60000	2018	11.3386	17
12	0	2	1	0	40	7	0	1	1	40	3	3	1	22	125000	2020	11.5129	.
12	0	3	1	0	31	7	1	0	1	35	3	4	3	8	50000	2020	11.0021	.
12	0	5	2	0	35	6	1	0	0	42	3	5	2	12	34000	2018	10.1266	11
12	0	4	1	1	38	7	1	1	0	38	3	4	2	19	85000	2018	11.5327	14
12	0	4	2	1	40	7	1	1	0	40	3	4	2	17	100000	2020	11.5899	.
12	0	5	2	0	39	5	0	1	0	4	3	5	2	15	11200	2018	10.5966	10
12	1	5	1	0	36	4	1	0	0	56	3	4	2	15	18000	2018	10.4913	15
12	1	4	1	0	38	4	1	0	1	60	3	5	2	11	43750	2020	10.5662	.
12	0	2	1	1	40	5	0	0	1	60	3	5	2	16	25000	2018	10.8198	3
12	0	4	2	0	37	4	1	0	0	48	3	5	2	11	19000	2018	10.4913	8
12	0	4	2	0	39	4	1	0	0	40	3	5	2	13	20500	2020	10.3735	.
12	1	7	2	1	31	5	1	0	0	48	3	5	2	26	38271.4	2020	11.0021	.
12	1	3	1	1	38	4	0	0	1	56	3	5	2	18	21853.3	2018	10.4631	14
12	1	3	1	1	40	4	0	0	1	70	3	4	2	15	17866.7	2020	10.3089	.
33	0	6	2	1	33	8	1	1	1	50	3	3	2	19	86175	2020	11.9184	.
41	1	4	2	1	30	4	1	0	0	56	5	5	2	8	17500	2018	10.8198	5
13	0	1	1	1	40	3	0	0	0	56	3	5	3	26	30000	2018	11.6952	3
13	1	5	1	1	34	4	0	1	1	50	3	4	2	20	23680	2020	10.8198	.
13	1	3	1	1	31	4	1	0	1	66.5	3	2	1	19	21666.7	2018	10.8198	5
13	1	5	1	1	33	4	1	0	1	70	3	2	3	26	14000	2020	10.7144	.
13	1	5	3	1	35	3	1	0	0	70	3	5	2	8	8000	2020	10.5966	.
13	1	6	2	1	32	4	1	0	1	70	4	5	2	13	7166.67	2018	10.3089	3
13	0	8	1	0	31	7	1	1	0	40	2	4	2	13	7862.5	2020	10.3089	.
13	1	4	2	1	34	4	1	0	1	84	4	5	2	10	12500	2018	10.8198	-8
13	1	3	1	1	30	6	1	0	0	48	3	5	2	8	12000	2018	10.4913	3
13	1	3	1	1	32	6	1	0	1	50	3	5	2	10	13333.3	2020	10.5966	.
13	1	5	2	0	39	4	0	0	1	70	3	5	2	18	8000	2020	9.90349	.
13	1	4	1	1	31	4	0	0	0	70	3	3	3	17	12750	2018	10.7144	8
13	1	3	1	1	33	4	0	0	0	70	3	3	1	27	23666.7	2020	10.9508	.
13	1	6	2	1	37	4	1	0	1	70	3	5	2	15	9466.67	2020	10.0433	.
13	1	3	2	0	37	4	0	0	1	70	3	3	2	13	11666.7	2018	10.0858	9
13	1	5	1	1	30	4	1	0	1	72	2	4	2	21	10860	2020	10.8198	.
13	1	2	0	1	40	3	0	0	1	84	3	4	2	19	11730	2018	8.51719	3
13	1	5	2	1	30	5	1	0	1	-1	2	4	2	9	12640	2020	9.10498	.
12	1	1	2	1	30	3	1	0	1	56	3	2	2	22	28000	2018	9.95228	3
12	1	1	2	1	32	3	1	0	1	70	3	4	2	18	15000	2020	10.8198	.
13	1	8	2	1	30	5	1	0	0	48	3	3	2	8	12037.5	2018	10.9151	3
13	1	3	1	1	39	4	1	0	0	60	3	5	2	9	10000	2020	8.51719	.
13	1	6	2	0	40	4	1	0	1	70	3	3	2	15	10750	2020	8.69951	.
13	0	5	1	0	30	7	1	0	0	46	3	5	1	8	86000	2018	11.2898	17
13	1	3	1	0	35	7	1	0	1	30	2	4	1	14	23333.3	2018	10.3089	16
13	0	3	1	0	39	6	1	1	1	40	3	5	2	11	34000	2018	10.5966	18
13	1	1	2	1	31	7	1	0	0	50	2	5	2	8	33333.3	2020	11.5129	.
13	0	3	1	0	34	6	1	0	0	50	2	4	1	16	20000	2020	10.7144	.
13	0	8	1	1	35	5	1	0	0	40	4	3	2	13	22831.2	2020	10.5966	.
13	0	4	2	0	39	6	1	0	0	40	3	5	2	10	14725	2020	10.0858	.
13	0	3	1	0	33	6	1	0	0	40	3	3	2	12	26666.7	2018	10.2681	16
13	1	3	1	0	35	7	1	0	1	40	3	4	2	10	50000	2020	10.8198	.
13	0	3	1	0	39	5	1	0	0	40	2	5	2	9	34000	2020	10.3089	.
13	1	3	1	0	32	7	1	0	0	45	2	4	2	17	100000	2020	11.4616	.
13	0	5	1	1	38	8	1	1	0	60	2	5	2	10	57000	2018	11.6952	17
13	0	4	2	0	33	7	1	0	0	40	2	4	2	14	37500	2018	11.0021	16
13	0	3	1	0	31	8	1	0	0	40	3	5	2	14	113333	2018	11.8494	7
11	0	3	1	0	33	8	1	0	0	40	3	4	2	10	176667	2020	11.7753	.
13	0	3	1	1	30	7	1	0	0	60	3	3	1	12	26666.7	2018	11.0021	5
13	0	4	2	1	32	7	1	0	0	80	2	4	2	17	29566.7	2020	11.4076	.
11	1	3	1	0	30	7	1	0	1	50	2	4	2	12	133333	2020	12.1007	.
13	1	5	2	1	37	3	1	0	1	63	3	3	2	15	7300	2018	10.4913	5
13	1	5	2	1	39	4	1	0	1	63	3	1	1	11	8220	2020	10.3089	.
13	1	4	2	1	32	5	1	1	0	56	3	4	2	14	10000	2018	10.5966	3
13	1	4	2	1	34	5	1	0	0	56	3	4	1	16	16250	2020	11.0021	.
13	1	3	1	1	31	7	1	0	1	48	4	5	1	10	46666.7	2018	10.7144	17
13	1	3	1	0	33	7	1	0	0	48	3	5	2	8	45000	2020	11.0021	.
13	0	3	1	0	33	7	1	1	0	40	2	5	2	9	26666.7	2020	10.3089	.
13	1	3	2	0	37	4	0	0	0	70	3	3	2	18	16693.3	2018	9.68034	9
13	1	5	2	0	39	4	0	0	0	70	2	3	1	18	20000	2020	9.90349	.
13	1	2	0	1	31	7	1	1	1	48	3	4	1	16	48000	2018	11.2252	2
13	1	4	2	1	39	4	1	0	1	50	3	4	1	12	20000	2018	11.0021	6
13	1	7	2	0	30	5	1	0	0	64	2	4	2	10	8571.43	2020	9.57498	.
13	1	4	2	0	31	3	1	0	1	40	3	5	2	9	45000	2018	9.61581	16
13	1	4	2	0	33	3	1	0	0	20	2	4	3	11	25000	2020	7.69621	.
13	1	6	2	0	39	3	1	0	1	70	3	1	2	10	5083.33	2018	9.26861	9
13	1	4	2	0	37	4	1	0	1	56	3	5	2	15	12000	2018	9.61581	3
11	1	2	1	0	32	6	1	0	0	45	2	4	1	10	87500	2018	11.4076	6
21	1	2	1	0	34	6	1	0	0	80	3	5	3	12	300000	2020	12.7939	.
13	1	6	2	1	39	3	1	0	0	70	3	3	1	18	10000	2020	10.779	.
13	1	3	1	1	32	3	1	0	0	84	3	3	1	17	22966.7	2018	10.5966	5
11	1	4	2	1	31	5	1	1	1	40	3	4	2	8	27500	2018	10.8198	3
11	1	4	2	1	33	5	1	1	1	40	3	4	2	14	20000	2020	11.1562	.
13	1	3	2	0	39	3	1	0	1	40	3	5	1	9	26666.7	2018	7.37776	12
13	0	4	1	1	33	7	1	0	1	40	3	5	2	13	37600	2018	11.5129	3
13	0	4	1	1	35	7	1	0	0	40	3	5	2	13	32800	2020	11.5129	.
13	1	6	2	1	37	4	1	0	1	54	1	4	2	13	15750	2018	10.8198	8
37	0	2	0	1	33	8	1	1	1	55	3	3	1	11	81000	2018	11.1562	10
37	0	3	1	1	35	8	1	1	1	50	3	3	1	15	50000	2020	11.2898	.
13	1	4	2	0	31	5	1	0	0	42	2	4	2	11	22500	2020	11.0021	.
13	1	5	2	1	34	4	1	0	1	70	3	5	3	16	12520	2020	8.9872	.
13	1	5	2	1	36	3	1	0	1	56	3	5	1	19	8760.2	2018	10.5966	9
11	1	3	1	1	38	6	1	1	0	40	2	5	2	10	66666.7	2018	11.7199	19
34	1	3	1	0	33	4	1	0	1	55	3	4	2	16	15000	2018	9.86266	8
13	0	2	1	0	33	7	1	0	0	40	2	4	2	13	30000	2020	10.779	.
14	1	2	1	0	32	4	1	0	1	42	3	3	2	14	45000	2018	10.3089	3
14	1	2	1	0	34	4	1	0	1	56	2	3	2	13	60000	2020	10.4913	.
13	1	6	2	1	38	5	1	0	1	60	2	5	1	13	10665	2020	10.3089	.
13	1	4	2	1	38	4	1	0	1	75	3	4	2	19	17500	2018	8.9872	6
13	1	5	3	1	30	5	1	0	0	40	5	5	3	14	11000	2018	10.3859	2
13	1	5	3	1	32	5	1	0	0	40	3	4	2	9	10000	2020	10.3089	.
13	1	4	2	1	31	5	1	0	0	54	2	5	2	10	283000	2020	10.4631	.
13	1	3	2	0	39	3	0	0	0	12	3	5	2	18	11366.7	2018	8.51719	9
13	0	3	1	1	38	8	1	0	0	50	3	4	3	10	100000	2020	12.2061	.
13	1	6	2	1	31	4	1	0	1	70	3	3	2	9	27100	2018	10.8198	8
13	1	6	2	1	33	4	1	0	1	84	3	4	2	14	23333.3	2020	11.5129	.
13	1	5	2	1	32	5	1	0	0	60	3	3	2	19	14900	2020	10.5241	.
13	1	4	2	1	33	4	1	0	0	70	3	1	2	18	9200	2018	10.3089	5
13	1	3	1	0	30	8	1	0	0	30	1	5	3	13	65266.7	2020	10.3089	.
13	1	6	2	1	32	5	1	0	1	84	3	3	2	15	10000	2020	10.5966	.
13	1	1	2	1	30	4	1	0	1	60	3	3	1	18	50010	2020	10.8198	.
13	1	5	2	1	33	6	1	0	0	30	3	4	2	14	10775.2	2018	9.61581	19
13	1	5	2	1	35	6	1	0	0	56	3	4	2	10	16344	2020	10.2292	.
13	1	5	3	1	31	5	1	0	1	84	2	5	2	10	12000	2020	11.0021	.
34	1	2	1	0	30	5	1	0	1	48	3	2	1	24	50000	2020	10.5966	.
13	1	4	2	0	30	4	1	0	1	56	3	3	2	17	20000	2020	8.00637	.
13	1	1	0	0	35	8	0	1	1	40	5	4	2	11	80000	2018	11.0021	16
13	1	1	1	0	37	8	0	1	0	40	2	4	2	11	136000	2020	11.7753	.
13	1	7	3	1	33	4	1	0	1	56	2	5	2	11	16375	2018	11.0821	5
11	1	4	2	1	36	4	1	0	1	60	3	5	2	14	23750	2018	10.3089	7
13	1	4	2	0	37	4	1	0	1	30	3	5	2	8	7750	2018	8.9872	8
13	1	4	2	0	39	4	1	0	0	50	3	4	2	17	8350	2020	8.9872	.
13	1	4	2	0	40	3	1	0	1	50	3	5	2	8	12750	2020	9.21034	.
13	1	4	2	0	33	3	1	0	1	28	3	3	1	10	7625	2020	6.21461	.
13	1	4	2	0	30	4	1	0	1	56	2	3	1	18	12500	2018	9.16952	3
13	1	4	2	0	32	4	1	0	1	70	3	3	3	17	17500	2020	9.21034	.
11	1	1	0	1	30	4	0	0	1	75	3	2	2	18	50000	2018	10.8198	9
13	1	2	1	0	30	5	1	0	0	70	3	5	2	15	240000	2020	10.779	.
13	1	3	1	0	31	6	1	0	0	40	2	4	2	12	26666.7	2020	10.4631	.
13	0	5	2	1	34	7	1	0	0	40	3	4	2	15	16680	2020	10.7144	.
33	1	1	0	1	30	3	1	0	0	120	3	5	2	11	70000	2018	11.0021	3
13	1	4	2	1	35	3	1	0	1	63	3	5	2	10	11670	2018	10.3089	-8
13	1	4	2	1	37	4	1	0	0	8	2	4	2	12	7425	2020	9.21034	.
13	1	6	2	0	38	5	1	0	0	50	2	5	2	16	24233.3	2020	10.3089	.
13	1	2	1	0	31	3	1	0	1	40	2	5	2	15	16000	2018	9.21034	8
12	1	2	1	1	30	7	1	0	0	32	2	4	1	8	200000	2020	10.3089	.
13	1	4	2	0	33	4	1	0	0	48	2	5	3	14	15100	2020	9.90349	.
13	1	6	2	0	38	4	1	0	0	63	4	4	2	13	21666.7	2020	10.3735	.
13	1	6	2	1	36	4	1	0	0	40	3	5	2	12	13433.3	2018	10.5966	5
13	0	4	2	1	37	7	1	0	0	50	3	4	2	13	25000	2020	11.2252	.
13	1	6	4	0	31	4	1	0	1	91	3	4	1	14	2666.67	2020	7.4776	.
13	1	3	1	1	37	5	1	0	0	35	3	5	2	12	22333.3	2018	10.4913	10
13	0	4	2	1	40	9	1	0	0	70	5	4	1	16	65000	2020	12.2061	.
13	1	6	2	0	34	6	1	0	0	42	3	3	2	11	22933.3	2020	10.3482	.
13	0	1	1	1	30	7	1	1	1	70	3	5	1	9	108000	2020	11.4076	.
13	1	2	1	0	33	4	0	0	0	49	3	3	2	15	12650	2020	10.1266	.
13	0	2	1	1	35	7	1	1	0	40	3	3	2	14	50000	2020	10.3089	.
13	0	3	1	0	34	7	1	1	0	40	3	4	2	12	20333.3	2018	10.3089	16
13	0	4	2	0	36	7	1	1	0	40	3	5	2	14	15000	2020	10.3089	.
13	0	4	1	0	40	7	0	1	0	30	2	5	2	14	29700	2020	10.8967	.
13	1	2	0	1	30	5	1	0	0	40	1	5	2	12	80000	2018	11.5129	3
13	1	3	1	1	31	4	1	0	0	70	3	5	2	11	6666.67	2018	9.90349	16
13	1	3	1	1	33	4	1	0	0	48	3	5	3	9	6666.67	2020	9.90349	.
51	0	1	1	1	30	9	0	1	0	20	3	4	2	11	100000	2020	11.2898	.
13	0	4	2	0	37	5	1	0	0	40	2	5	2	15	14500	2018	9.79813	16
13	0	4	2	0	39	5	1	0	0	49	3	5	2	14	17500	2020	10.1266	.
13	1	2	1	0	31	5	1	0	0	65	3	4	1	14	40000	2020	10.24	.
13	1	4	2	0	36	4	1	0	1	32	3	4	2	17	2000	2018	0	-8
21	0	3	1	1	37	7	1	1	1	40	3	4	1	11	123333	2020	11.7753	.
33	1	2	1	0	30	5	1	0	1	60	3	5	2	11	27000	2018	9.90349	6
13	1	1	1	0	30	8	0	1	1	48	3	5	2	8	40000	2020	10.3089	.
13	1	2	1	0	35	4	1	0	0	50	3	3	2	14	9650	2018	9.79813	8
13	1	4	1	1	40	4	1	0	1	63	3	4	1	18	13350	2020	10.3089	.
13	1	1	1	0	30	4	1	0	0	56	3	5	2	12	30000	2018	10.3089	9
13	1	5	1	0	34	7	1	1	1	50	2	4	2	14	20000	2018	10.1266	16
11	1	4	2	1	38	5	1	0	0	56	3	4	1	16	15000	2018	11.0021	3
12	0	4	2	1	36	5	1	0	0	48	2	4	1	16	13500	2020	10.4913	.
12	0	4	2	0	32	4	1	1	0	40	2	5	2	13	8750	2018	9.4727	16
13	1	6	2	0	39	4	1	0	0	70	4	3	2	18	13638.3	2018	10.0858	8
13	1	5	2	0	40	4	1	0	1	50	2	4	1	20	8000	2018	9.90349	15
13	1	6	2	0	30	5	1	0	1	77	3	3	2	12	10000	2018	8.69951	5
13	1	4	2	0	30	5	1	0	0	20	3	3	2	13	23250	2018	8.59415	8
13	1	4	2	0	32	4	1	0	0	10.5	3	4	2	16	14000	2020	9.04782	.
13	1	4	2	0	33	5	1	0	0	56	4	4	2	20	13500	2020	9.90349	.
13	1	5	2	0	34	5	1	0	1	40	2	4	2	13	20160	2020	9.68034	.
13	0	3	1	0	40	8	1	1	1	40	3	4	2	8	63333.3	2018	11.2898	16
13	1	5	2	0	35	4	1	0	0	63	3	4	2	14	14000	2020	9.90349	.
13	0	4	1	0	32	7	1	0	1	40	3	3	2	16	25000	2018	11.0021	2
13	0	4	1	0	34	7	1	0	1	40	3	3	1	10	28750	2020	10.5966	.
11	1	3	1	0	31	8	1	0	1	40	2	5	2	10	100000	2020	11.6952	.
13	1	1	1	0	32	7	0	0	0	40	3	4	1	14	66000	2020	11.0021	.
13	1	2	1	0	36	6	0	0	0	60	3	3	2	12	32500	2020	10.3859	.
13	1	4	2	0	33	3	1	0	0	35	4	3	2	15	22575	2020	9.90349	.
13	1	4	2	1	38	4	1	0	1	70	3	5	2	8	25550	2020	11.0021	.
13	1	4	2	0	36	5	1	0	0	48	3	5	3	13	25000	2018	10.1266	11
62	1	3	1	1	34	4	1	0	1	56	3	5	2	18	17166.7	2018	10.5453	2
62	1	5	1	1	36	4	1	0	1	56	3	3	2	27	9501.4	2020	10.6454	.
21	0	2	1	0	32	5	1	0	1	40	3	4	2	11	50000	2020	10.8198	.
13	1	4	1	1	33	4	1	0	1	75	3	5	1	11	4375	2020	9.21034	.
37	1	6	2	1	40	6	1	0	0	50	2	5	2	10	17333.3	2018	11.0021	5
13	1	3	2	1	33	4	1	0	1	50	3	5	2	19	40000	2020	10.8198	.
14	1	6	2	0	33	5	1	0	0	40	3	4	2	15	42000	2020	9.39266	.
14	1	4	2	1	40	6	1	0	0	50	3	5	2	13	20000	2020	10.8198	.
14	0	4	2	0	35	5	1	0	0	56	3	5	2	11	25000	2018	9.90349	3
14	1	4	1	1	35	5	0	1	1	48	3	4	2	19	37930	2020	11.0509	.
14	1	5	1	0	34	4	1	0	1	48	3	5	1	12	4000	2020	8.69951	.
14	1	6	2	1	33	3	1	0	0	63	3	5	2	12	15296.7	2018	11.2898	2
14	0	3	1	0	34	6	1	1	1	40	3	4	2	14	33333.3	2020	10.5966	.
14	0	6	2	1	37	8	1	1	1	40	3	3	2	14	55083.3	2020	11.7361	.
61	0	3	1	0	34	7	1	0	0	28	2	4	3	14	40000	2018	10.4043	16
14	0	3	1	1	31	7	1	1	0	35	3	4	1	22	26666.7	2018	11.5617	19
14	0	6	1	0	30	7	1	0	0	60	3	5	2	10	16000	2018	11.4076	10
14	1	4	2	0	39	4	1	0	1	56	3	4	2	15	10412.4	2018	9.61581	8
14	1	3	1	0	36	5	1	0	0	48	3	4	2	13	16666.7	2018	8.00637	7
14	1	3	1	0	38	5	1	0	0	38	2	4	2	11	50000	2020	10.3089	.
14	0	3	1	0	39	5	1	0	0	35	3	5	1	12	27966.7	2018	8.26873	8
12	0	3	1	1	36	7	1	0	0	40	3	4	1	15	73333.3	2018	11.5129	7
14	1	6	2	0	34	5	1	0	1	12	3	4	2	15	25900	2020	10.7144	.
14	1	6	2	1	38	4	1	0	0	80	3	5	2	8	11333.3	2020	11.0021	.
14	1	1	2	0	36	4	1	0	1	48	3	3	2	9	10000	2020	9.21034	.
14	1	1	2	1	38	4	1	0	1	70	3	5	2	14	50600	2018	11.0021	5
14	1	1	2	1	40	4	1	0	1	77	3	5	2	9	80000	2020	9.90349	.
14	1	3	1	0	31	5	1	0	0	40	2	5	2	10	30000	2020	10.5966	.
14	1	4	2	0	40	4	1	0	1	52	2	5	2	9	18512.5	2018	9.21034	9
11	1	1	1	0	31	5	0	0	1	45	3	5	2	16	100000	2020	11.5129	.
14	1	1	1	1	30	3	1	0	1	70	3	5	2	11	80000	2018	10.8198	5
14	0	3	1	0	32	6	1	0	1	40	3	4	2	9	26666.7	2018	10.1266	17
14	0	1	1	0	33	6	0	0	0	42	2	3	2	15	30000	2020	10.3089	.
14	1	4	2	1	40	3	1	0	0	72	3	5	1	12	32900	2020	11.0021	.
14	1	4	2	0	38	3	1	0	1	12	3	5	2	12	16750	2018	10.3089	18
14	1	5	2	1	39	4	1	0	1	60	3	5	2	14	30460	2018	10.8198	6
14	1	8	3	1	35	6	1	0	0	40	4	5	1	23	10100	2020	11.0021	.
14	0	7	1	1	33	7	1	1	0	40	3	4	2	9	15857.1	2020	11.5129	.
14	1	7	3	1	37	5	1	0	0	40	3	4	1	16	10000	2020	11.0021	.
14	0	4	3	1	34	6	1	0	1	72	3	3	2	16	11250	2020	10.6736	.
14	1	4	1	1	31	4	1	0	1	56	3	3	2	12	25000	2020	10.878	.
14	1	3	1	0	33	6	1	0	1	24	3	3	1	15	16666.7	2020	9.61581	.
14	1	5	2	1	40	3	1	0	1	77	4	4	2	14	4800	2020	9.90349	.
14	0	3	1	0	31	8	1	1	0	37.5	3	4	1	15	80000	2020	11.8263	.
54	0	1	1	1	30	8	0	1	0	50	2	5	3	15	108400	2020	11.5936	.
14	1	6	1	1	30	6	1	1	0	40	3	3	2	17	16666.7	2020	10.8198	.
14	1	3	1	0	33	5	1	0	1	60	3	2	2	15	25000	2020	10.3089	.
14	1	5	2	0	31	3	1	0	0	50	3	4	2	16	9610	2018	8.85366	8
14	1	4	2	1	39	4	1	0	1	56	3	3	2	15	11255	2020	10.779	.
14	1	4	2	0	35	4	1	0	1	40	3	4	1	17	10000	2018	8.00637	2
61	0	3	1	1	35	8	1	0	0	40	4	3	2	16	70000	2018	11.9184	7
61	0	3	1	1	37	8	1	0	0	40	3	4	2	10	96666.7	2020	12.1548	.
14	1	4	2	1	33	7	1	0	0	70	3	5	2	11	28250	2020	11.1844	.
14	0	3	1	1	30	8	1	1	0	40	3	5	2	12	69000	2020	11.1844	.
14	0	3	1	1	38	6	1	1	1	60	4	3	2	18	86666.7	2018	11.1562	3
14	0	3	1	1	40	6	1	1	0	84	2	4	1	23	72000	2020	11.7753	.
14	0	2	1	0	33	6	0	0	0	60	3	4	2	16	20000	2020	10.5966	.
14	0	5	2	1	31	4	1	0	0	-1	2	5	2	11	14000	2020	9.21034	.
14	0	3	1	1	31	6	1	0	0	70	3	4	2	17	26666.7	2018	11.0021	8
14	1	3	1	1	32	4	1	0	1	60	3	3	2	14	22400	2020	10.5966	.
14	1	5	3	0	37	5	1	0	0	56	3	2	2	13	13000	2020	9.90349	.
14	1	3	1	1	35	4	1	0	0	48	3	5	3	9	17633.3	2018	10.8513	2
14	1	3	1	1	37	5	1	1	1	56	3	5	3	10	26666.7	2020	11.0021	.
14	1	4	2	1	39	4	1	0	0	80	2	3	2	22	7500	2020	9.10498	.
33	0	2	1	1	31	7	1	1	0	48	3	3	1	14	120000	2020	12.2061	.
14	0	3	1	1	30	5	1	0	1	30	4	5	2	12	53333.3	2020	8.9872	.
14	1	4	2	1	34	4	1	0	1	7	3	5	2	10	12750	2018	10.8198	6
14	1	6	0	1	35	4	0	0	1	8	4	5	2	13	16116.7	2018	10.9012	3
14	0	3	1	0	31	6	1	0	1	30	3	5	2	10	47000	2020	9.90349	.
14	1	6	2	1	36	4	1	0	1	96	3	5	2	15	10716.7	2020	10.7144	.
14	1	4	2	1	33	4	1	0	0	60	3	5	2	17	15000	2020	8.51719	.
14	0	3	1	0	31	5	1	0	0	56	2	5	2	15	52333.3	2020	11.3145	.
11	1	4	1	0	35	5	1	0	0	3	2	5	2	11	11425	2020	8.00637	.
11	1	5	1	1	33	4	1	0	0	56	3	5	1	17	14240	2018	10.3089	3
14	0	3	1	0	31	7	1	1	1	40	3	1	3	18	40000	2018	11.0021	17
14	1	2	1	0	30	6	1	0	0	40	2	5	1	16	61000	2020	11.0021	.
14	1	5	3	0	40	1	1	0	1	70	3	5	2	10	13300	2018	7.31322	9
14	1	6	2	1	38	7	1	1	1	60	3	4	2	17	15883.3	2020	10.8198	.
14	1	4	2	0	39	5	1	0	0	48	2	4	2	11	16050	2018	9.86266	8
32	1	2	1	1	36	4	1	0	0	60	2	5	2	9	50000	2020	11.1562	.
14	1	4	2	0	34	7	1	0	1	10	3	4	2	10	3750	2020	9.21034	.
14	1	4	1	1	34	3	0	0	0	56	3	2	1	16	27850	2020	10.5966	.
14	0	3	1	0	33	7	1	0	0	40	3	4	3	10	50000	2018	11.0509	10
14	0	3	1	0	35	7	1	1	0	60	3	4	2	13	53333.3	2020	11.4076	.
14	0	3	1	1	33	6	1	0	1	40	3	5	1	19	18333.3	2018	9.21034	-8
21	0	4	2	1	36	7	1	1	0	36	3	4	2	10	45000	2020	11.5129	.
37	0	3	1	0	36	8	1	1	0	50	3	3	1	15	33333.3	2018	11.0021	16
41	0	6	2	1	32	5	1	0	0	40	3	4	2	10	11666.7	2018	9.90349	3
41	0	6	3	1	34	5	1	0	1	40	3	4	2	10	21000	2020	10.4913	.
44	1	3	1	1	32	4	1	0	1	60	3	4	2	9	36833.3	2018	11.0104	3
62	0	4	2	0	36	7	1	1	1	45	4	5	2	13	71000	2018	11.0021	19
62	0	4	2	0	38	7	1	1	1	42	3	4	3	14	102500	2020	11.4076	.
44	1	5	2	1	32	4	1	0	0	60	3	5	3	8	12000	2018	11.0021	3
41	1	6	2	1	32	5	1	0	0	56	3	4	2	11	15316.7	2018	10.4913	3
50	0	6	2	1	39	4	1	0	1	48	3	5	2	8	11433.3	2018	9.90349	4
62	1	2	1	1	31	5	1	0	0	72	4	4	2	12	43333.3	2018	11.1562	3
65	1	2	1	1	33	5	1	0	0	60	4	4	2	12	80000	2020	11.4076	.
13	1	2	1	0	32	6	1	0	0	45	2	5	2	8	48000	2020	10.779	.
31	0	3	1	1	35	7	1	0	0	40	3	4	2	9	70000	2018	11.6952	5
31	0	3	1	1	37	7	1	0	0	50	3	4	2	13	90000	2020	12.1007	.
37	1	2	1	1	33	5	1	0	0	66	5	5	2	16	30666.7	2020	11.0021	.
43	0	5	1	0	32	8	1	1	0	50	3	3	1	16	41200	2020	10.8967	.
36	0	3	1	1	32	6	1	0	1	35	4	4	1	18	53333.3	2018	11.5129	5
37	1	6	2	1	30	4	1	0	0	56	3	5	2	8	25000	2020	11.1562	.
62	1	5	1	1	36	5	1	0	1	70	3	5	2	15	16000	2020	10.8198	.
62	0	4	2	1	34	6	1	0	0	44	2	5	2	12	8375	2020	10.3089	.
13	1	4	2	1	32	5	1	0	0	96	3	3	2	16	22500	2018	10.4913	3
13	1	4	2	1	34	5	1	0	0	42	4	4	2	17	23125	2020	10.6573	.
13	1	4	2	1	34	3	1	0	0	63	3	5	2	10	15500	2018	10.5966	15
13	1	4	2	1	36	4	1	0	1	60	2	5	2	10	10500	2020	10.3089	.
21	0	3	1	0	32	7	1	1	0	40	4	3	1	16	41000	2018	10.5966	16
41	0	3	1	1	32	7	1	1	1	40	3	5	2	12	33333.3	2018	10.8198	7
41	0	3	1	1	34	7	1	1	1	40	2	5	2	10	39333.3	2020	11.0821	.
44	1	2	1	0	34	1	1	0	0	90	3	5	1	14	40000	2020	10.7364	.
13	1	6	2	0	35	7	1	0	0	45	3	5	2	11	110833	2018	12.1007	11
62	0	4	2	1	36	6	1	1	0	40	3	5	2	9	13675	2018	10.5891	16
62	0	4	2	1	38	6	1	1	1	60	3	5	2	11	13775	2020	10.8198	.
62	1	4	1	1	31	5	1	1	1	70	3	5	2	15	38975	2018	11.5129	2
51	0	5	2	0	36	6	1	1	0	8	3	5	2	15	20000	2020	10.9402	.
53	1	4	1	1	32	4	1	0	1	70	4	4	2	8	15000	2020	11.0021	.
13	1	6	2	1	32	7	1	1	1	40	3	3	2	14	16708.3	2020	10.6046	.
62	1	3	1	1	34	5	1	0	1	70	3	4	2	19	20000	2020	10.3089	.
31	0	2	1	1	31	7	1	0	1	37.5	3	5	2	8	75000	2018	11.4076	3
22	0	3	1	0	30	8	1	0	1	50	4	3	2	19	73336.7	2020	11.2898	.
33	1	3	1	1	32	5	1	0	1	40	3	4	2	14	66666.7	2020	11.5129	.
21	0	5	1	1	40	5	1	1	1	30	4	3	3	14	18000	2018	10.3089	6
21	0	3	1	1	34	7	1	1	1	40	2	3	1	17	36666.7	2018	10.5558	3
21	1	2	3	1	34	4	1	0	0	56	2	3	2	14	40000	2018	10.8198	8
21	1	2	3	1	36	4	1	0	0	84	3	5	2	11	30400	2020	10.5453	.
21	1	6	2	1	31	4	1	0	1	70	2	5	2	12	14716.7	2018	10.4631	5
21	1	3	1	1	34	4	1	0	0	77	2	5	2	12	33333.3	2020	10.8967	.
21	0	3	1	1	39	7	1	0	0	50	3	4	2	12	33333.3	2020	10.5966	.
21	1	6	2	0	40	4	1	0	0	70	2	5	2	10	8166.67	2020	9.90349	.
21	1	3	1	1	33	6	1	0	0	60	3	5	1	9	30000	2020	10.8198	.
21	1	2	1	1	37	5	1	0	0	50	3	4	2	14	33333.3	2018	11.2898	3
-9	1	3	1	1	36	3	1	0	1	98	2	3	1	19	40000	2018	11.6952	5
21	1	3	2	1	38	3	1	0	1	98	3	5	1	21	70000	2020	11.6952	.
21	1	3	1	0	32	4	1	0	1	14	3	5	2	17	16066.7	2018	9.03599	8
21	1	3	1	0	34	4	1	0	0	21	3	5	2	11	10000	2020	8.9872	.
21	1	4	2	1	40	5	1	0	1	72	3	3	1	15	10900	2018	8.9872	3
21	1	3	1	1	40	4	0	0	1	56	3	5	3	17	16666.7	2018	10.5966	3
21	0	1	0	1	34	5	0	0	1	40	3	3	2	16	60000	2018	10.9151	8
21	0	2	1	1	36	5	0	0	1	42	3	3	2	16	28000	2020	10.9331	.
21	0	1	0	1	32	4	0	0	1	63	3	5	2	12	30000	2018	10.3089	8
34	0	1	1	1	34	7	0	0	0	60	2	4	2	16	220000	2020	11.6082	.
21	0	3	1	1	33	7	1	1	0	40	2	3	2	14	66666.7	2020	11.5129	.
21	1	5	1	0	35	6	1	1	1	40	3	3	1	16	45600	2018	11.0021	8
21	1	5	1	0	37	6	1	0	1	40	3	3	2	15	30000	2020	11.0021	.
21	0	3	1	1	38	7	1	0	0	40	3	5	2	9	40000	2020	10.8198	.
21	0	4	1	0	36	7	1	0	0	40	3	4	3	14	31400	2018	10.7277	9
21	0	4	1	1	40	5	1	0	1	48	3	4	1	14	23500	2018	11.0021	3
21	1	4	1	0	40	4	1	0	1	63	3	4	2	14	27900	2020	10.0433	.
21	0	3	0	1	36	6	1	0	0	36	3	5	2	8	33333.3	2018	10.0858	7
21	0	2	1	0	32	6	1	0	1	42	3	5	2	13	30000	2020	7.78322	.
21	0	2	0	0	40	4	1	0	1	56	2	5	2	10	33300	2018	9.98045	8
21	0	3	1	0	36	6	1	0	0	40	2	5	2	11	33333.3	2018	10.4913	3
21	0	3	1	0	38	6	1	0	0	45	3	5	2	11	37666.7	2020	10.9331	.
21	0	3	1	0	34	8	1	1	0	40	2	5	2	9	65000	2018	11.0821	3
21	0	3	1	0	36	8	1	1	1	40	2	4	2	11	83333.3	2020	11.4076	.
21	1	4	2	0	35	6	1	1	0	40	3	5	2	10	25000	2018	10.4043	19
21	1	4	2	0	37	6	1	1	0	40	3	4	1	17	20000	2020	10.5966	.
21	1	3	1	1	32	6	1	0	1	77	4	5	2	8	26666.7	2020	10.8198	.
21	1	3	1	0	30	4	1	0	1	30	3	5	2	8	46666.7	2018	10.0858	15
21	1	3	1	0	37	3	1	0	1	60	3	4	2	8	20000	2018	9.90349	9
21	1	3	1	1	39	3	1	0	0	8	3	5	2	17	15000	2020	10.7277	.
21	0	2	1	1	33	4	0	0	1	70	1	4	2	13	40000	2020	10.8198	.
21	0	2	0	0	30	7	1	1	0	40	3	5	2	8	53500	2018	10.7579	19
21	0	2	1	0	32	7	1	1	0	40	2	5	1	8	62500	2020	10.8198	.
21	0	2	0	0	38	5	0	0	1	40	3	4	2	8	21500	2018	9.79813	15
21	0	3	1	1	39	7	1	0	1	48	3	4	1	19	60000	2018	10.7144	19
21	1	1	1	1	31	6	0	0	1	72	3	3	2	11	40350	2020	8.9872	.
21	1	3	1	1	36	5	1	0	1	40	3	5	1	23	4166.67	2018	7.31322	17
21	1	3	1	0	36	4	1	0	1	63	3	2	1	19	12320	2018	10.0858	3
21	1	3	1	0	38	3	1	0	1	63	3	3	1	14	12843.3	2020	10.1266	.
21	1	2	1	1	32	4	1	0	0	56	3	5	2	10	35000	2018	8.29405	5
21	1	1	1	1	32	6	0	0	0	48	3	5	2	9	76500	2020	11.0021	.
21	1	1	1	0	34	5	0	0	0	63	3	4	1	15	46010	2020	10.4913	.
21	0	1	0	0	31	5	0	0	0	62	3	5	1	13	81600	2018	11.3096	3
21	1	1	0	0	34	7	0	0	0	55	2	4	2	17	80000	2018	11.0021	12
21	1	1	1	0	36	7	0	0	0	50	2	4	2	13	70000	2020	11.0021	.
21	1	1	1	1	39	9	0	1	0	30	2	5	2	10	110000	2020	11.1562	.
21	1	3	1	0	38	5	1	0	0	24	3	4	2	10	26666.7	2020	10.4913	.
21	1	3	1	1	30	6	1	0	1	50	4	4	1	15	24000	2018	10.8198	3
21	0	3	1	0	32	7	1	0	0	48	3	4	1	18	24333.3	2018	8.9872	8
21	1	3	1	0	30	7	1	0	0	42	5	5	2	8	43333.3	2018	10.9682	5
21	1	3	1	0	32	7	1	0	1	40	2	5	1	13	67000	2020	11.2252	.
21	1	6	2	1	37	7	1	1	0	40	2	4	2	12	21666.7	2020	10.4913	.
21	0	3	1	0	36	5	1	0	1	52	3	4	2	15	14000	2018	9.15905	19
21	0	4	2	0	38	5	1	0	1	70	3	4	1	16	42575	2020	11.8494	.
21	0	4	2	0	40	4	1	0	1	14	3	4	1	17	22222.5	2018	9.65503	14
21	1	4	2	0	35	5	1	0	0	63	3	5	1	13	14000	2020	10.24	.
21	1	3	1	0	32	3	1	0	1	42	2	5	2	10	25000	2018	9.70747	16
21	1	3	1	1	34	4	1	0	0	70	3	4	2	12	23333.3	2020	10.3089	.
21	0	2	1	0	32	4	0	0	1	73.5	2	5	2	9	17500	2018	10.3089	8
21	1	2	1	0	32	6	0	0	1	40	4	3	1	9	25000	2020	10.8198	.
21	1	1	1	1	30	6	0	0	1	48	3	3	1	10	120000	2020	11.6952	.
21	1	1	0	1	31	7	0	0	0	40	3	3	2	13	50000	2018	10.5966	5
21	1	1	1	1	33	7	0	0	1	40	3	2	2	11	100000	2020	10.8198	.
21	0	2	1	1	32	7	1	0	0	45	3	4	2	10	37500	2018	11.1562	3
21	0	3	1	1	34	7	1	0	0	44	3	4	2	14	53333.3	2020	11.5129	.
21	0	3	1	0	40	7	1	1	1	34	3	4	2	12	36666.7	2018	11.0021	17
11	0	2	0	0	38	6	1	0	1	40	3	4	2	13	60000	2018	11.0021	8
21	0	4	1	0	36	4	1	0	1	45	3	5	2	11	59500	2018	8.29405	9
21	0	2	0	1	30	6	1	0	0	55	4	4	2	11	65000	2018	11.0021	3
21	1	3	1	0	38	5	1	0	1	48	3	3	2	15	26666.7	2018	10.1266	8
21	0	2	0	1	32	7	1	1	1	56	3	4	2	18	40002.5	2018	9.61581	13
21	0	2	1	1	34	7	1	0	1	60	3	4	2	16	55000	2020	10.8198	.
14	0	3	1	0	33	7	1	1	0	40	3	4	1	17	86835	2018	11.6128	21
41	0	4	1	0	35	7	0	1	1	40	3	5	3	15	80000	2020	11.6952	.
31	0	2	1	1	30	8	1	0	0	40	3	4	2	10	200000	2020	12.5776	.
21	1	3	1	0	30	6	1	0	1	60	4	5	2	15	23000	2018	11.0021	8
21	0	2	1	1	39	6	1	0	0	40	3	3	2	17	40000	2018	11.0021	3
21	0	3	1	1	36	5	1	0	1	17	3	3	2	13	14000	2018	9.03599	6
21	0	5	1	1	33	7	1	1	0	50	3	5	2	12	70000	2020	8.51719	.
21	0	4	0	1	30	7	0	0	1	60	4	3	1	21	62500	2018	11.0021	5
21	0	3	1	1	32	7	0	0	1	54	4	3	2	19	83333.3	2020	10.8198	.
21	0	3	1	0	36	5	1	0	0	56	3	4	2	11	40000	2018	11.0974	8
21	0	2	1	1	31	6	1	0	0	35	4	5	3	10	52500	2020	11.1562	.
21	0	5	1	0	36	5	1	0	0	44	2	3	2	16	31400	2018	10.1266	12
21	0	6	2	1	36	7	1	1	0	40	5	4	2	10	28333.3	2018	10.4913	19
21	0	6	2	1	38	7	1	1	0	40	3	3	2	8	25566.7	2020	10.5187	.
21	0	4	2	1	31	7	1	1	0	50	2	5	2	11	50000	2018	11.1562	2
21	0	4	2	1	33	7	1	1	0	45	3	5	1	11	37800	2020	11.7753	.
21	1	3	1	0	30	7	1	0	1	60	3	4	1	13	53333.3	2020	10.8198	.
21	0	3	1	1	36	4	1	0	1	78	3	5	2	15	33333.3	2018	11.4076	15
21	0	5	1	0	38	5	1	0	0	60	3	4	2	13	28400	2020	10.6454	.
21	0	2	0	1	32	5	1	0	0	40	3	5	2	10	28000	2018	10.4631	3
21	0	4	1	1	40	5	1	0	0	40	3	4	2	13	30250	2018	11.0021	12
21	0	3	1	0	36	7	1	0	1	40	3	4	1	17	39633.3	2018	10.701	19
21	0	3	1	0	38	7	1	0	0	50	3	5	3	16	42000	2020	11.0021	.
21	0	3	1	1	40	5	1	0	0	49	2	4	2	9	31733.7	2018	10.5453	5
21	0	5	1	1	36	5	1	1	0	56	3	4	2	13	43360	2018	11.5129	6
21	0	5	1	1	38	5	1	1	0	40	3	4	2	9	38400	2020	11.0021	.
21	1	1	0	1	31	3	0	0	1	90	3	4	2	10	62000	2018	11.0349	15
21	1	1	0	1	30	6	0	0	0	60	3	3	1	20	61000	2018	11.0186	11
21	1	3	1	0	35	4	1	0	1	42	3	3	2	18	18333.3	2020	9.90349	.
21	1	2	1	1	33	3	1	0	1	56	3	5	2	8	20000	2018	9.90349	8
21	1	3	1	1	31	5	1	0	1	12	3	4	1	11	34666.7	2018	11.5129	11
44	1	3	1	1	34	6	1	0	1	56	3	5	2	10	50000	2018	11.5129	3
21	1	5	2	0	38	4	1	0	1	48	3	5	2	9	8900	2018	9.21034	3
21	1	3	1	1	39	4	1	0	1	56	3	4	2	15	19166.7	2020	10.7144	.
21	1	2	0	0	35	5	1	0	1	40	3	3	1	19	40700	2018	10.3089	10
22	1	1	0	1	38	4	0	0	0	56	3	4	2	12	42000	2018	10.6454	4
22	0	1	1	1	40	4	0	0	0	40	2	5	2	13	75600	2020	11.2332	.
21	1	5	1	1	31	5	1	0	1	84	2	5	2	9	7760	2020	10.4631	.
22	1	1	1	1	30	4	0	0	0	70	3	5	2	13	120000	2020	11.6952	.
53	0	3	1	1	31	7	1	0	1	14	4	2	1	27	33333.3	2018	11.1562	5
11	0	2	1	1	35	5	1	0	0	40	3	5	2	10	41700	2020	10.5558	.
21	1	3	1	1	36	4	1	0	1	84	5	5	2	17	15033.3	2018	9.90349	3
21	1	3	1	0	39	4	1	0	1	56	2	5	2	9	20000	2020	9.90349	.
21	0	3	1	0	36	5	1	0	0	60	3	3	2	14	113333	2018	10.4913	8
21	0	3	1	0	38	5	1	0	1	63	3	4	2	13	18000	2020	10.3089	.
21	1	4	1	1	34	4	1	0	0	48	3	5	2	13	15000	2018	10.779	3
21	1	4	1	1	36	4	0	0	0	48	3	4	2	15	19580	2020	11.0021	.
21	1	3	1	0	31	7	1	0	0	50	3	3	1	16	23333.3	2018	10.3089	3
21	0	3	1	0	33	7	1	0	1	45	3	3	2	16	37333.3	2020	10.8198	.
21	0	4	2	1	31	7	1	1	0	40	4	5	3	13	27500	2018	11.0021	7
21	0	4	2	1	33	7	1	1	1	35	4	5	2	19	54500	2020	11.6082	.
21	0	3	1	1	35	6	1	1	1	50	3	3	2	15	28333.3	2020	10.7144	.
11	0	1	0	1	32	6	1	0	0	84	2	5	1	8	250000	2018	10.4913	7
21	0	5	2	0	32	7	1	1	0	40	3	5	2	11	34000	2018	11.1562	19
21	0	4	2	0	34	7	1	1	0	40	1	5	2	13	62500	2020	11.4845	.
21	0	3	1	1	31	6	1	0	0	56	3	5	1	9	100000	2018	10.8198	11
21	0	3	1	0	34	8	1	1	1	48	4	3	1	14	65333.3	2018	10.8198	10
21	0	3	1	0	36	8	1	1	1	50	4	3	1	11	79333.3	2020	11.0021	.
21	1	3	1	0	32	6	1	0	0	40	3	3	3	18	23335	2018	10.3089	16
21	1	2	0	1	30	4	1	1	1	45.5	2	4	2	15	40800	2018	10.6091	3
21	1	2	0	1	30	5	1	0	1	60	3	3	2	18	54225	2018	10.8967	3
21	1	3	1	0	38	4	1	0	1	60	3	3	2	18	37193.7	2020	9.21034	.
21	1	3	1	1	39	4	1	0	1	56	4	5	2	12	59400	2018	11.3504	5
21	1	3	1	0	30	4	1	0	0	48	3	3	2	12	10000	2018	8.00637	9
21	1	2	1	0	32	4	0	0	0	60	4	4	2	9	18000	2020	10.4631	.
21	1	1	1	1	30	3	0	0	1	84	3	3	2	18	70000	2020	9.21034	.
21	0	3	2	1	39	6	1	1	1	48	2	4	2	8	29000	2020	11.0021	.
21	1	2	1	0	36	6	1	0	1	84	5	4	1	15	24666.7	2018	10.0858	17
12	1	3	1	1	34	6	1	0	1	84	3	3	2	11	40000	2018	11.4076	12
21	1	3	1	1	33	7	1	0	0	50	3	5	2	12	21333.3	2018	10.5966	3
21	0	3	1	1	35	7	1	0	0	40	2	5	2	8	20005	2020	10.3089	.
21	1	3	1	0	30	4	1	0	0	70	3	5	1	17	53333.3	2020	11.0021	.
21	1	1	0	1	37	1	0	0	1	168	3	5	1	18	9600	2018	9.16952	3
21	1	1	1	1	39	1	0	0	1	70	2	5	1	18	60000	2020	9.39266	.
21	1	1	0	1	31	4	0	0	0	56	3	3	2	13	60000	2018	10.8198	15
45	1	1	1	1	33	3	0	1	0	52	3	5	2	11	220000	2020	9.39266	.
21	1	6	2	0	33	3	1	0	1	84	3	5	2	12	16683.5	2020	9.90349	.
21	1	3	1	1	31	7	1	0	0	56	3	5	2	14	21666.7	2018	10.3089	5
21	0	1	1	1	36	6	0	0	1	24	4	1	1	16	33600	2020	10.0858	.
21	0	5	1	1	35	6	1	0	0	48	3	5	2	9	31200	2018	11.0021	3
21	0	3	1	1	37	6	1	1	0	40	3	3	2	9	30900	2020	10.6454	.
21	0	3	1	1	40	4	1	0	1	84	3	5	2	16	33666.7	2020	11.0021	.
21	0	3	1	0	36	4	1	0	1	68	2	4	2	9	20000	2018	9.39266	8
21	0	3	1	1	40	6	1	1	0	40	2	5	2	12	20000	2018	10.8198	3
21	0	1	1	1	30	4	0	0	0	70	2	4	2	16	50000	2020	10.3089	.
21	1	3	1	1	33	4	1	0	0	48	2	3	2	12	54885	2018	10.5966	8
21	1	3	1	0	33	4	1	0	0	10	4	3	1	12	26666.7	2020	8.00637	.
21	1	5	1	1	30	4	1	0	1	70	3	3	2	24	20000	2020	10.8198	.
21	1	1	1	1	36	4	0	0	0	70	3	3	2	17	30000	2020	9.4727	.
21	1	3	2	1	35	4	1	0	1	84	2	5	2	14	33333.3	2018	11.2252	8
21	0	2	0	1	39	6	0	0	0	84	2	3	2	16	14800	2018	7.6009	9
21	0	2	0	1	31	4	0	0	0	30	3	3	1	12	30000	2018	10.2036	10
21	0	2	1	1	33	4	0	0	0	50	2	3	2	16	30000	2020	10.3089	.
37	1	6	2	0	32	7	1	0	0	39	2	5	2	11	21833.3	2018	11.4076	17
37	0	6	2	0	34	7	1	0	0	43	2	4	2	8	35016.7	2020	11.5129	.
62	0	6	2	1	36	7	1	1	0	70	3	4	2	15	21498	2018	11.0021	16
62	1	6	2	1	33	4	1	0	0	36	3	4	1	12	7800	2018	10.4913	-8
22	1	5	1	1	34	4	1	0	0	40	3	3	1	17	10000	2020	9.95228	.
22	1	3	1	1	33	4	1	0	1	50	2	5	2	15	93333.3	2020	11.2898	.
22	1	2	0	0	31	6	1	0	0	40	3	3	2	12	47500	2018	10.5966	3
22	1	2	1	0	33	6	1	0	0	56	2	3	2	13	69000	2020	10.6454	.
22	0	1	1	1	35	7	1	1	1	45	3	3	1	16	80000	2020	11.1562	.
22	1	1	1	1	31	7	0	0	0	50	3	4	1	14	40000	2020	10.5966	.
22	1	3	1	1	39	4	1	0	1	70	4	5	2	23	13333.3	2018	10.5966	6
22	1	3	1	1	33	7	1	1	0	36	3	4	2	11	30000	2020	10.4913	.
22	0	1	1	0	34	7	1	1	0	30	2	5	2	10	40000	2018	10.5966	19
22	0	5	1	0	36	7	1	1	0	30	2	5	2	8	32000	2020	10.8198	.
13	0	4	2	1	33	6	1	0	1	70	2	4	2	13	20000	2020	10.4913	.
37	0	1	0	1	39	5	0	0	1	70	2	5	1	15	71000	2018	10.5966	8
22	1	3	1	1	40	4	1	0	0	80	3	5	2	12	26666.7	2020	11.2898	.
22	1	3	1	0	34	4	1	0	0	54	2	4	2	9	60333.3	2018	11.0974	8
22	1	3	1	0	38	5	1	0	1	56	3	4	2	15	39200	2018	8.85366	3
22	1	3	1	0	40	5	1	0	1	56	3	5	2	16	25000	2020	10.0858	.
22	0	4	2	1	33	7	1	1	0	50	1	5	2	10	22500	2018	10.779	19
37	1	3	1	0	37	4	1	0	1	65	2	4	2	9	25000	2018	8.77956	3
22	1	4	1	0	39	4	1	0	0	72	4	4	2	14	18750	2020	10.3089	.
44	0	1	1	1	30	7	0	0	0	48	3	4	2	10	130000	2020	11.7753	.
22	1	3	1	1	35	5	1	0	1	56	2	3	2	17	20000	2018	10.4913	12
22	1	3	1	1	37	5	1	0	1	20	2	3	2	22	8000	2020	9.61581	.
22	0	3	1	0	30	7	1	0	0	60	3	3	1	18	26666.7	2018	10.5966	10
22	0	3	1	0	32	7	1	0	0	40	5	3	1	17	43333.3	2020	11.4511	.
22	1	1	1	1	38	4	0	0	1	30	3	3	1	13	5000	2020	8.51719	.
22	1	1	0	1	30	4	0	0	0	60	3	4	2	17	54000	2018	10.859	3
22	1	1	1	1	32	5	0	0	0	60	3	5	2	16	46300	2020	10.8198	.
22	1	2	1	0	40	5	0	0	1	80	3	3	1	16	19800	2018	10.5866	8
13	0	5	1	0	36	7	1	1	0	65	2	5	1	16	24000	2018	10.9151	16
31	0	5	1	0	38	7	1	0	1	18	2	5	1	17	34280	2020	10.779	.
22	1	1	1	0	40	4	0	0	1	84	4	4	2	20	32000	2020	10.3089	.
22	0	4	1	0	33	4	1	0	0	70	3	3	1	12	13500	2018	10.0858	16
22	0	5	1	0	36	5	1	0	0	50	3	2	1	15	11600	2018	9.9988	16
22	1	2	1	1	31	6	0	0	0	56	3	5	2	12	21900	2020	10.4631	.
22	0	5	1	1	40	7	1	1	0	35	3	3	2	14	46000	2020	10.9151	.
22	0	3	0	1	36	5	0	1	0	35	3	4	2	11	46666.7	2018	10.9151	19
22	0	3	1	1	38	5	0	1	0	35	3	5	1	17	48833.3	2020	10.692	.
22	0	3	1	0	40	7	1	1	1	44	3	4	2	14	43733.3	2018	10.3482	17
22	1	1	1	0	30	7	0	0	0	60	2	4	2	13	71000	2020	8.9872	.
22	0	3	1	0	34	7	1	1	0	45	3	5	1	17	36666.7	2020	10.8198	.
22	0	4	1	1	40	7	1	1	0	60	4	5	2	8	37000	2020	11.4076	.
22	0	2	1	1	34	6	1	0	0	37.5	3	5	2	15	202000	2020	11.2385	.
22	1	5	1	0	40	4	1	0	1	56	3	5	1	8	12250	2018	10.1659	8
33	0	2	0	0	34	7	1	0	1	40	4	4	3	10	92000	2018	11.2898	17
61	0	2	1	0	36	7	1	0	1	40	4	3	2	16	99500	2020	8.00637	.
22	0	1	0	1	30	8	0	1	0	50	2	4	3	15	130000	2018	11.4076	18
11	0	1	1	0	32	8	0	1	0	45	3	4	3	14	132200	2020	11.7906	.
22	0	4	2	1	38	7	1	1	0	8	2	4	2	17	25750	2020	10.859	.
12	1	2	2	0	38	4	1	0	1	84	3	5	2	12	63000	2018	11.0021	3
12	1	3	2	1	35	5	1	0	0	84	3	5	2	8	56000	2020	11.4076	.
22	0	2	0	0	35	6	1	0	1	40	3	5	2	12	75000	2018	10.0858	10
22	0	2	1	0	37	6	1	0	0	40	5	4	2	12	112000	2020	11.5129	.
33	0	1	0	1	30	7	0	0	0	70	3	5	2	14	350000	2018	11.2898	5
22	0	3	1	1	40	6	1	0	1	40	3	5	2	8	33100	2020	10.9151	.
22	0	3	1	0	36	6	1	0	0	50	4	4	2	11	23333.3	2018	10.3089	3
22	0	3	1	0	38	6	1	1	0	35	3	4	1	8	45733.3	2020	10.701	.
22	0	3	1	0	30	7	1	0	1	32.5	2	2	1	10	41200	2020	9.98045	.
22	0	3	1	0	40	5	1	0	0	70	3	3	1	12	22666.7	2018	10.3089	15
33	0	1	0	0	40	5	0	0	0	68	3	4	2	14	66000	2018	10.779	15
22	0	3	1	1	39	4	1	0	1	70	2	3	2	15	26666.7	2018	11.2898	6
22	0	6	1	0	34	7	1	1	1	40	3	4	2	16	8333.33	2018	10.0858	16
22	0	3	1	0	36	7	1	1	1	40	3	4	2	16	33333.3	2020	11.0021	.
22	0	2	1	0	32	7	1	0	1	50	3	4	2	9	86250	2020	10.4631	.
14	1	3	1	1	32	5	1	0	1	56	4	5	2	9	20000	2018	10.6454	3
31	0	3	1	1	36	7	1	1	1	40	3	4	2	12	90000	2020	11.5129	.
34	1	4	2	1	39	5	1	0	0	40	3	4	2	16	20000	2018	10.5966	19
41	1	6	2	1	30	5	1	0	0	50	3	3	2	16	23833.3	2020	11.0821	.
41	1	3	1	1	30	5	1	0	1	72	3	5	2	14	11666.7	2018	10.3089	5
23	0	3	1	1	33	7	1	1	0	40	2	4	2	10	28333.3	2018	10.8198	19
23	0	3	1	1	34	5	0	0	0	56	3	4	2	20	18250	2018	11.0021	13
21	1	1	1	0	33	7	0	0	0	40	3	5	2	17	50000	2018	10.8198	19
21	1	2	1	0	35	7	0	0	1	60	3	5	3	15	52500	2020	11.2898	.
23	1	4	2	1	37	3	1	0	1	13	3	5	1	17	10000	2018	10.5966	6
23	1	3	1	0	33	4	1	0	1	5	3	4	1	16	46666.7	2018	9.90349	12
23	1	3	1	0	35	5	1	0	1	14	3	4	2	17	25000	2020	10.1811	.
23	1	6	1	1	32	6	1	1	0	68	3	4	2	12	20078.3	2020	10.4913	.
23	1	2	1	0	30	6	1	0	0	50	2	4	1	12	44000	2020	7.31322	.
23	0	2	1	0	38	7	1	1	0	25	2	5	2	10	40000	2020	10.3089	.
23	0	3	1	1	32	5	1	0	0	84	2	4	2	12	33338.3	2018	11.1562	6
23	0	3	1	1	30	5	1	1	0	40	3	4	1	14	25666.7	2020	10.779	.
44	1	2	0	1	38	4	1	0	0	50	3	5	2	12	47500	2018	10.7144	3
23	1	3	1	0	34	3	1	0	1	63	3	3	1	20	26000	2018	10.0858	8
23	1	4	1	0	31	5	1	0	0	42	2	3	2	14	47400	2018	10.1811	11
23	1	4	1	0	33	6	1	0	0	40	3	5	2	12	13550	2020	10.0858	.
23	1	5	2	1	36	4	1	0	1	70	3	4	2	11	16420	2018	11.0021	-8
23	1	5	2	1	38	4	1	0	1	70	3	4	1	13	22520	2020	11.2898	.
23	0	2	1	0	31	7	1	0	0	36	3	4	2	16	54000	2020	10.5966	.
23	1	3	1	0	36	4	1	0	0	60	3	4	2	15	22000	2018	10.3089	8
23	1	3	1	0	38	4	1	0	0	40	2	4	1	10	16000	2020	9.39266	.
23	1	3	1	1	32	6	1	0	1	40	4	3	2	14	17000	2020	10.8198	.
23	1	5	1	0	40	4	1	0	1	56	3	5	1	9	17540	2020	9.9988	.
23	0	3	1	0	40	7	1	1	1	40	3	4	2	10	133333	2018	10.9151	17
23	0	4	1	0	30	6	1	0	0	40	3	4	2	8	38750	2020	11.2252	.
23	0	3	1	0	36	7	1	0	0	40	2	4	2	9	34000	2018	9.57498	19
23	0	3	1	1	38	7	1	1	0	40	2	5	2	11	44000	2020	10.8198	.
23	0	4	1	0	40	5	1	0	0	28	2	5	3	14	27500	2020	10.4913	.
23	0	3	1	0	40	6	1	0	0	40	3	4	2	18	50000	2018	11.1562	11
42	0	4	2	1	32	7	1	0	0	60	2	4	1	15	75000	2020	12.1007	.
23	0	3	1	0	38	5	1	0	0	49	3	5	2	15	26670	2018	10.0433	8
23	0	3	1	0	40	5	1	0	1	56	2	4	2	13	21666.7	2020	9.79813	.
23	0	3	1	0	38	7	1	1	1	32.5	3	4	2	17	32000	2018	10.8277	19
23	0	3	1	0	40	7	1	1	1	35	3	4	2	15	33333.3	2020	10.9508	.
23	0	3	1	0	36	6	0	1	1	40	3	4	2	8	31333.3	2020	10.7144	.
23	0	3	1	1	39	6	0	1	1	32.5	3	5	1	16	26005	2018	10.4341	1
23	0	3	1	0	33	6	1	1	1	35	4	4	1	14	15000	2018	10.5966	7
23	0	3	1	0	32	7	1	0	1	40	2	5	2	8	19280	2018	9.67029	19
23	0	4	2	0	34	7	1	0	1	50	3	5	2	10	30000	2020	9.67029	.
23	0	4	1	0	40	5	0	0	1	80	2	4	2	9	15000	2018	10.0858	9
23	1	4	1	0	30	5	1	0	1	70	3	4	2	12	25890	2020	10.1266	.
23	0	3	1	0	36	4	1	0	1	2	2	4	1	12	5000	2020	7.31322	.
23	0	3	2	0	30	7	1	0	0	40	3	4	2	12	55333.3	2020	11.2252	.
23	1	7	1	1	39	4	1	0	1	80	3	5	2	20	5000	2020	10.3089	.
23	0	2	1	1	31	4	0	1	1	67.2	3	4	2	11	38000	2018	10.779	2
23	0	3	1	1	33	4	1	0	0	56	3	5	2	12	27466.7	2020	11.0021	.
23	0	2	0	0	39	4	1	0	1	9	3	4	1	15	21000	2018	8.29405	-8
32	0	3	1	1	35	6	1	0	0	14	3	5	2	8	40000	2020	11.1844	.
32	0	3	1	0	33	5	1	0	0	56	3	3	1	19	24000	2018	10.779	9
23	0	3	1	1	34	5	1	1	0	42	3	4	2	9	32000	2018	10.4913	2
23	0	3	1	1	33	7	1	1	0	42	4	5	2	8	100005	2018	11.1562	12
44	1	6	2	0	30	6	1	0	0	46	3	4	1	15	62500	2018	11.5129	3
44	0	6	2	0	32	6	1	0	0	40	3	4	2	14	100000	2020	11.6082	.
23	1	4	1	1	40	4	1	0	1	70	3	5	2	14	32750	2018	11.0021	8
23	0	3	1	0	32	7	1	1	1	40	3	4	1	14	33333.3	2018	10.701	14
23	0	3	1	0	34	7	1	1	0	40	3	5	2	14	33333.3	2020	10.779	.
51	0	1	1	1	31	6	1	0	0	60	3	4	1	14	50000	2018	10.8198	9
23	0	3	1	0	34	6	1	0	0	48	3	4	2	8	36670	2020	9.61581	.
23	0	3	0	1	30	6	0	0	0	77	2	5	2	18	38000	2018	10.5966	8
23	0	2	1	1	32	6	0	0	0	56	3	5	2	17	70000	2020	11.6952	.
23	0	3	1	0	38	4	1	0	0	9	2	4	2	17	13333.3	2018	10.0858	8
37	0	2	1	0	33	5	1	0	1	70	4	3	1	15	50000	2020	9.10498	.
23	0	3	1	1	36	7	1	1	1	80	3	3	1	14	26920	2018	10.8198	19
13	0	3	1	1	34	7	1	0	1	70	3	5	1	13	80000	2018	11.6952	17
62	0	5	1	1	32	6	1	1	0	50	2	5	2	9	21528	2018	10.5241	1
62	0	5	1	1	34	6	1	1	0	45	2	5	2	11	14080	2020	10.701	.
53	1	3	1	1	36	3	1	0	1	70	2	5	2	15	50733.3	2018	10.8198	5
22	0	3	1	1	33	6	1	0	1	60	3	5	2	8	14000	2020	10.6454	.
32	0	4	1	1	35	8	1	1	0	40	3	5	2	14	75000	2018	11.9184	16
34	1	6	2	1	37	6	1	0	1	60	3	3	1	11	7000	2020	9.54681	.
44	1	4	2	0	32	6	1	0	1	40	3	5	2	15	42500	2020	11.0021	.
41	0	4	2	1	34	6	1	1	0	48	3	5	2	14	25000	2018	11.4208	3
41	0	7	3	1	33	4	1	0	1	50	3	3	2	11	13985.7	2020	10.3089	.
43	0	5	2	1	37	7	1	1	1	45	3	3	2	15	39400	2020	11.0821	.
14	1	3	1	1	37	4	1	0	1	80	3	5	2	10	23333.3	2020	10.8198	.
61	1	4	2	1	31	5	1	0	1	56	3	4	2	9	17500	2020	11.1562	.
61	0	3	1	1	33	7	1	0	0	40	3	3	1	16	83333.3	2018	11.5129	13
61	0	3	1	1	35	7	1	0	0	40	3	4	1	13	83333.3	2020	12.2061	.
22	1	3	1	1	32	4	1	0	1	70	4	5	2	13	22000	2020	10.9331	.
21	0	2	0	1	34	6	1	0	1	60	3	4	2	10	55000	2018	10.2036	3
41	1	4	2	1	33	6	1	0	0	56	4	3	1	9	15000	2020	9.85219	.
43	0	5	2	1	37	8	1	1	0	25	3	5	1	9	20000	2020	10.7044	.
13	0	2	0	1	33	7	1	0	0	50	2	5	1	14	53192	2018	11.1562	13
62	0	4	2	1	33	6	1	1	1	40	3	4	2	11	7500	2020	11.0021	.
44	1	5	2	0	39	4	1	0	0	48	2	4	2	10	20728	2018	10.0186	8
51	0	3	1	0	33	5	1	0	0	60	2	4	2	14	16000	2018	9.9988	15
51	0	4	2	0	35	5	1	0	0	66	2	4	2	11	32513.2	2020	10.5966	.
15	0	4	1	1	31	6	1	0	0	40	3	5	2	12	23000	2018	10.6454	3
15	0	4	1	1	33	6	1	1	0	48	3	5	3	10	30500	2020	11.0021	.
62	0	3	1	1	32	5	1	0	0	50	3	5	2	11	27333.3	2018	10.8198	8
21	0	3	1	1	37	5	1	0	1	54	3	4	2	8	24000	2018	10.4012	4
21	0	3	1	1	39	4	1	0	0	40	2	4	2	10	16666.7	2020	10.3089	.
15	1	4	2	1	30	4	1	0	1	70	3	5	2	10	12750	2020	9.61581	.
21	0	3	1	0	31	6	1	0	1	40	3	5	2	12	22000	2020	9.90349	.
14	0	3	1	0	32	6	1	1	1	37.5	3	5	1	14	33333.3	2018	10.3089	3
14	1	3	1	0	34	6	1	1	1	37.5	3	4	1	15	46666.7	2020	10.8198	.
23	0	4	2	0	31	7	1	1	0	32.5	2	4	2	12	21650	2020	10.6454	.
14	1	5	1	1	33	1	1	0	0	56	3	5	2	10	10800	2020	10.3089	.
36	0	3	1	1	31	6	1	1	1	40	3	4	2	10	58000	2018	11.2252	2
41	1	6	2	1	31	5	1	0	1	35	3	5	2	13	6083.33	2020	9.39266	.
23	0	3	1	0	31	6	1	0	0	60	4	3	2	13	20000	2018	10.1266	3
23	0	3	1	0	33	6	1	0	0	56	4	3	2	13	27666.7	2020	10.4913	.
43	0	3	1	1	35	8	1	0	1	45	3	4	2	16	56666.7	2020	11.6952	.
45	1	6	2	1	36	5	1	0	1	56	3	4	2	15	5000	2018	10.1266	-8
45	1	7	3	1	38	5	1	0	1	54	3	4	1	16	5714.29	2020	10.5966	.
51	0	4	1	1	33	6	1	0	0	30	2	5	2	10	178000	2020	13.4588	.
62	0	3	1	1	34	7	1	1	0	50	2	4	2	12	27666.7	2020	11.2898	.
41	0	6	2	1	31	5	1	0	1	50	3	3	2	16	20666.7	2020	10.5453	.
31	0	3	1	0	34	4	1	0	0	72	3	3	2	17	50000	2018	10.4913	8
31	0	3	1	0	36	3	1	0	1	42	3	3	2	22	40000	2020	10.8198	.
31	0	3	1	0	34	7	1	0	0	40	3	3	1	19	40000	2020	11.0021	.
31	0	4	1	1	34	7	1	0	0	55	2	5	2	9	75000	2020	12.0617	.
31	0	4	1	0	35	5	1	0	1	40	3	3	1	14	54300	2018	10.701	3
31	0	3	1	0	37	7	1	0	0	40	3	4	2	12	91253.3	2018	11.3357	18
31	0	3	1	0	39	7	1	0	0	40	3	4	2	14	78666.7	2020	11.0974	.
31	0	2	1	1	34	7	0	0	0	40	2	4	2	12	124000	2020	11.5129	.
31	0	2	1	0	40	4	0	0	1	56	3	4	1	17	75000	2020	10.8198	.
50	0	2	1	1	37	6	1	0	0	98	2	5	2	27	475300	2020	10.7144	.
31	0	2	1	0	30	7	1	0	0	65	2	4	1	22	340000	2020	12.221	.
31	0	4	2	1	34	7	1	1	0	48	4	5	1	11	50000	2018	11.5129	6
31	0	4	2	0	39	5	1	0	0	48	3	4	2	12	24625	2020	11.4721	.
31	0	5	1	1	31	7	1	1	0	40	3	4	2	10	68800	2018	11.7753	16
31	0	5	1	1	33	7	1	1	0	40	3	4	2	15	95000	2020	11.8056	.
31	0	5	1	1	31	8	1	0	0	40	4	4	2	13	77800	2018	12.2061	3
31	0	6	2	1	33	8	1	0	0	40	3	3	2	17	83333.3	2020	12.2061	.
31	0	5	1	0	30	7	1	0	0	40	4	4	2	11	36400	2018	11.0021	8
31	0	6	1	0	35	7	1	0	0	35	3	4	2	12	68333.3	2020	11.4721	.
31	0	4	1	1	37	7	1	0	0	25	3	4	1	14	69025	2018	11.6952	5
31	0	3	0	1	32	7	1	1	0	40	3	4	3	10	76666.7	2018	11.4825	6
31	0	3	1	1	35	5	1	0	1	20	4	4	1	11	36666.7	2018	9.90349	18
31	0	3	1	0	37	5	1	0	0	40	4	5	3	14	20000	2020	10.5966	.
31	0	7	1	0	40	6	1	0	0	40	2	3	2	16	76571.4	2018	11.5129	8
31	0	2	0	1	34	7	1	0	1	50	3	4	1	14	105000	2018	11.5129	3
31	0	2	0	0	30	7	1	0	1	40	3	3	1	21	100000	2018	11.5129	12
31	0	3	1	1	39	5	1	0	1	48	3	3	1	12	40000	2020	11.1562	.
31	0	2	0	1	33	9	0	0	1	45	3	4	2	10	90000	2018	11.4076	16
31	0	2	1	1	35	9	0	0	0	48	2	4	2	10	145500	2020	12.2061	.
31	0	4	2	0	37	7	1	0	0	40	2	5	2	17	126875	2018	8.85366	8
31	0	2	0	1	31	6	0	0	0	35	4	3	1	18	50000	2018	11.1562	7
31	0	2	1	1	33	6	1	0	0	35	3	3	1	14	100000	2020	11.4721	.
31	0	4	1	0	34	6	1	0	0	40	3	4	2	16	50375	2020	11.1562	.
31	0	2	0	0	33	7	1	1	1	35	3	3	2	11	90000	2018	11.0509	15
31	0	2	1	0	35	7	1	0	1	32.5	3	4	1	13	167500	2020	11.2898	.
31	0	3	1	0	35	7	1	0	1	3	3	5	2	11	166667	2018	11.0021	19
31	0	3	1	0	32	7	1	1	1	40	3	4	1	13	50000	2018	10.4913	8
31	0	5	1	0	31	6	1	0	0	40	3	4	3	16	46000	2020	8.69951	.
31	1	4	2	1	33	4	1	0	1	63	3	4	2	13	30500	2018	11.2898	18
31	1	5	2	1	35	4	1	0	1	63	3	3	2	17	34000	2020	11.4076	.
31	0	5	1	0	36	7	1	0	1	40	3	4	3	15	49460	2018	11.1844	3
31	0	5	1	0	38	6	1	0	0	40	3	4	3	14	60200	2020	11.5129	.
31	0	3	1	1	39	7	1	0	1	40	3	4	2	12	173333	2018	12.3458	3
31	0	1	0	1	30	7	0	0	0	50	3	4	2	12	200000	2018	12.0435	7
31	0	2	1	1	32	7	1	0	0	40	2	4	2	8	200350	2020	12.2061	.
31	0	3	1	1	35	7	1	0	0	40	3	4	2	8	100000	2018	11.4721	12
31	0	3	1	1	37	7	1	0	0	40	3	4	2	10	250000	2020	11.9184	.
31	0	2	0	0	32	5	1	0	1	40	2	3	2	9	60000	2018	10.8198	6
31	0	6	2	0	39	7	1	1	0	50	3	4	2	14	56666.7	2018	11.5129	16
31	0	6	1	0	33	6	1	0	0	40	3	5	2	9	56416.7	2018	10.8097	3
31	0	4	1	1	38	4	1	0	1	40	2	4	2	12	37150	2018	10.2764	6
31	0	3	1	0	39	6	1	0	0	20	2	3	2	14	50000	2018	11.5129	17
31	0	3	1	0	30	7	1	1	0	40	3	4	2	9	441667	2020	11.6952	.
31	0	6	2	0	37	6	1	0	1	45	3	4	1	14	49166.7	2018	11.2252	8
31	0	6	2	0	39	6	1	0	1	40	3	4	1	10	83333.3	2020	11.2898	.
31	0	3	0	0	33	8	0	0	0	44	3	4	2	16	73333.3	2018	11.6952	8
31	0	3	1	1	33	7	1	1	1	45	3	3	1	15	366667	2020	12.8992	.
31	0	3	1	1	32	7	1	1	0	35	3	3	2	13	1012500	2018	12.2061	17
31	0	3	1	1	34	7	1	1	0	40	5	3	3	10	216667	2020	12.1007	.
31	0	2	1	0	30	7	1	1	1	45	4	4	2	8	375000	2020	11.9829	.
31	1	2	0	0	31	7	0	0	0	30	3	4	2	11	75100	2018	11.6952	8
31	1	2	1	0	33	7	0	0	1	40	4	4	2	15	121750	2020	12.2061	.
31	1	3	1	0	40	4	1	0	1	48	3	5	3	14	48666.7	2018	10.2043	15
31	0	4	1	1	30	9	0	0	0	40	2	5	2	8	112500	2020	11.5129	.
31	1	5	1	1	36	4	1	0	0	40	3	5	2	16	40000	2018	11.3386	3
31	0	5	0	1	37	6	1	1	0	40	3	4	2	13	94800	2018	11.2898	6
31	0	5	1	1	39	5	1	0	0	40	3	4	1	12	112552	2020	11.8092	.
31	0	2	0	1	31	7	1	0	0	40	2	4	2	8	60000	2018	11.5129	3
31	0	2	1	1	33	7	1	0	0	40	3	3	2	14	101000	2020	11.9184	.
31	1	5	1	1	40	6	1	0	0	40	2	2	1	21	40020	2018	11.0021	19
31	1	5	2	1	40	5	1	0	0	48	3	5	2	10	89600	2020	11.9184	.
31	0	5	1	0	37	6	1	0	1	40	3	5	1	9	42000	2018	11.4825	12
31	0	5	1	0	39	6	1	0	1	40	2	5	2	10	83600	2020	11.4076	.
31	0	3	1	0	36	4	1	0	0	60	4	3	2	15	39666.7	2018	10.8198	3
31	0	5	1	0	36	6	1	0	1	40	3	1	2	11	38400	2018	10.7277	12
31	0	5	1	1	39	5	1	0	0	50	3	4	2	13	49840	2020	11.4721	.
31	0	3	1	1	30	6	1	0	0	48	5	3	1	9	133333	2018	11.5029	18
31	0	5	1	0	35	7	1	0	0	50	3	3	2	11	282600	2018	12.5062	5
31	0	4	1	0	33	7	0	0	0	35	2	5	2	11	96700	2020	11.8494	.
31	0	3	1	1	37	8	1	1	0	35	3	4	2	10	86666.7	2018	11.6614	16
31	0	5	1	1	39	8	1	1	0	40	2	4	2	13	101000	2020	12.2061	.
31	1	1	1	1	36	4	1	0	1	84	2	3	1	16	100000	2018	11.5129	12
31	0	4	0	1	35	7	1	0	0	50	4	4	1	14	87500	2018	12.4292	3
31	0	2	1	1	37	7	1	0	0	50	3	4	1	13	250000	2020	12.6115	.
31	0	7	1	0	34	7	1	0	0	40	2	4	3	10	95071.4	2020	11.6952	.
31	0	3	1	0	30	7	1	0	0	40	3	4	2	8	83333.3	2018	11.6952	3
31	0	3	1	0	32	7	1	0	0	40	3	4	2	8	110000	2020	11.5129	.
31	0	7	2	0	39	7	1	0	0	40	2	5	2	13	42142.9	2018	11.6952	3
31	0	5	1	1	36	6	1	0	1	40	4	3	2	12	45200	2018	11.6952	3
31	0	5	1	0	31	7	1	0	0	40	3	4	2	10	100000	2018	11.2898	6
31	0	3	1	1	40	7	1	0	0	43	3	5	2	8	100000	2018	12.2061	3
31	0	3	0	1	33	4	0	0	1	32	4	4	2	14	32666.7	2018	8.9872	3
31	0	3	1	1	35	4	0	0	1	96	4	3	2	17	43333.3	2020	8.47637	.
31	0	3	1	1	36	5	1	0	0	45	3	5	1	9	46666.7	2018	11.2898	6
31	1	5	1	0	39	5	1	0	1	21	5	5	1	9	60000	2020	11.5129	.
31	0	3	1	0	39	5	1	0	1	45	3	4	1	16	39568	2018	10.1268	14
31	0	3	1	1	36	7	1	0	1	50	3	5	2	10	102233	2018	11.813	10
31	0	3	1	1	38	7	1	0	1	60	3	3	1	18	103433	2020	11.9184	.
31	1	3	1	0	31	7	1	1	0	40	4	4	2	15	100000	2018	10.8198	6
31	1	3	1	0	33	7	1	1	0	40	3	4	2	11	184000	2020	11.2252	.
31	1	6	3	0	37	5	1	0	1	40	4	3	1	12	25000	2018	10.3089	11
34	1	5	1	1	36	4	1	0	1	63	3	3	2	15	24400	2020	11.0021	.
31	1	4	2	1	40	4	1	0	1	80	3	4	2	14	22000	2018	10.779	3
34	1	3	1	0	32	4	1	0	1	50	3	2	1	21	27133.3	2020	10.2681	.
31	1	4	2	1	39	4	1	0	1	72	3	4	2	9	25000	2018	11.1844	3
31	0	6	2	1	36	6	1	0	0	40	3	5	1	11	73333.3	2018	11.1562	3
31	0	3	1	0	33	7	1	0	0	40	3	4	2	10	92000	2018	11.2385	10
31	0	3	1	0	35	7	1	0	0	40	3	4	1	11	107167	2020	11.2252	.
31	0	4	1	0	39	7	1	1	1	45	3	3	2	18	38000	2018	11.4616	17
31	0	3	1	0	33	5	1	0	0	36	3	4	2	8	49000	2020	10.4913	.
31	1	3	2	1	37	4	0	0	1	-1	3	3	2	13	15000	2020	10.7144	.
31	0	4	1	1	32	7	1	0	0	36	3	3	2	8	78000	2020	11.7753	.
31	1	4	1	1	38	5	1	0	0	40	3	4	2	14	106125	2020	11.5129	.
31	0	6	2	1	39	6	1	0	0	46	3	4	2	12	41666.7	2018	11.4076	5
31	0	7	2	0	34	7	1	0	0	45	4	3	2	11	33142.9	2018	10.5966	3
31	0	7	1	0	33	6	1	0	0	40	3	4	2	14	31171.4	2020	11.0021	.
31	0	5	1	0	40	4	1	0	1	40	2	5	2	8	31344	2018	11.0021	19
31	1	2	1	0	37	4	1	0	1	60	3	4	1	18	35002.5	2018	11.0021	3
41	1	2	1	1	39	4	1	0	1	60	3	4	2	17	49350	2020	11.2898	.
31	1	3	1	1	32	5	1	0	0	50	4	5	1	14	54000	2020	11.2385	.
31	1	3	1	0	30	5	1	0	1	40	3	4	1	10	50000	2018	11.0021	3
31	0	3	1	0	37	5	1	0	1	48	2	4	2	9	44166.7	2018	10.8686	3
31	1	3	1	0	39	4	1	0	1	48	3	4	2	8	54220	2020	11.1936	.
31	0	4	1	1	35	7	1	0	1	40	3	3	3	9	30000	2018	11.5129	12
31	1	3	1	0	30	6	1	0	0	35	2	3	3	10	76666.7	2018	11.1562	3
31	1	3	1	0	32	6	1	0	0	60	2	3	1	13	146667	2020	11.6082	.
31	0	4	2	0	32	6	1	0	0	40	3	4	2	12	27500	2018	8.24276	6
31	0	3	1	0	38	6	1	0	0	40	3	4	2	18	47666.7	2018	11.0821	3
31	1	6	2	0	36	7	1	0	1	40	3	3	2	12	55500	2020	10.9331	.
31	0	6	2	1	33	6	1	0	1	40	3	4	2	15	56433.3	2018	11.2898	8
31	1	6	1	0	38	4	1	0	1	33	3	4	1	15	26666.7	2018	10.9151	8
31	1	6	1	0	40	4	1	0	0	48	3	4	2	13	41666.7	2020	11.0021	.
31	0	4	1	1	39	6	1	0	1	90	3	5	1	9	62500	2018	10.5966	3
31	0	5	1	1	36	5	1	0	0	30	3	3	2	13	52000	2018	10.8198	3
31	0	5	1	1	38	6	1	0	0	30	3	4	2	9	142600	2020	12.8992	.
31	1	5	1	0	39	5	1	0	1	42	3	5	2	8	40000	2020	10.4913	.
31	1	6	1	0	40	5	1	0	1	48	3	4	2	11	50000	2020	10.4913	.
31	0	5	1	0	39	7	1	0	0	40	2	4	2	15	84400	2020	11.5129	.
31	0	3	1	0	38	7	1	0	1	46	3	3	1	18	39333.3	2018	10.878	3
31	0	3	1	0	40	7	1	0	1	56	3	4	1	16	47833.3	2020	10.9151	.
31	0	4	1	0	34	5	1	0	0	40	3	5	2	10	75000	2018	10.8198	12
31	0	4	1	0	36	5	1	0	1	40	3	4	2	17	50250	2020	11.0974	.
31	1	3	1	0	36	5	1	0	0	40	3	4	2	13	53333.3	2018	10.3089	16
31	0	5	2	0	35	7	1	0	0	40	4	4	3	14	71600	2018	11.5899	8
31	0	4	1	0	36	7	0	0	1	40	2	4	3	10	58500	2018	11.6082	8
31	0	4	1	0	38	7	0	0	1	40	3	4	3	9	48300	2020	11.5617	.
31	1	7	1	1	38	6	1	0	1	40	3	4	2	11	95714.3	2018	12.7657	7
31	1	5	1	1	40	7	1	0	1	40	3	4	1	14	180000	2020	13.1224	.
31	0	3	1	0	32	7	1	0	0	40	3	4	2	12	66666.7	2018	11.1562	18
31	0	4	1	1	31	6	1	0	1	50	3	4	2	10	47500	2020	11.0821	.
31	0	3	1	1	35	7	1	1	1	40	2	3	1	10	86000	2018	11.4076	14
31	0	3	1	1	37	7	1	1	1	45	3	4	1	14	50000	2020	11.4076	.
31	0	5	1	0	38	6	1	0	0	40	5	4	2	15	37600	2018	11.6952	3
31	0	5	1	0	40	6	1	0	0	40	5	5	2	15	77400	2020	11.9184	.
31	0	3	0	1	33	7	0	0	0	40	3	4	2	10	76666.7	2018	11.5129	12
31	0	3	1	0	39	7	1	0	0	55	3	4	2	16	100000	2020	12.2061	.
31	0	6	2	1	39	7	1	1	0	40	2	5	2	12	58333.3	2018	11.9184	19
31	0	6	1	1	32	5	1	0	0	50	3	3	3	12	28358.3	2018	11.0821	7
31	0	4	0	1	31	5	1	0	0	40	3	5	2	10	37325	2018	11.1562	10
31	0	4	2	1	32	6	1	0	0	40	3	4	2	13	48500	2018	11.9184	7
31	0	4	2	1	34	7	1	0	1	45	3	4	2	12	95000	2020	12.2061	.
31	0	4	1	0	30	7	1	1	0	40	2	4	1	15	50075	2018	11.6952	16
31	0	4	1	0	32	7	1	1	0	45	2	4	3	10	56875	2020	11.7753	.
31	1	4	1	0	40	6	1	0	1	40	4	3	1	8	65625	2020	11.5129	.
31	1	6	2	0	38	6	1	0	1	40	4	4	2	13	27030	2018	11.0021	15
31	1	6	2	0	40	6	1	0	1	40	4	4	2	16	55000	2020	11.1562	.
31	1	5	1	0	31	6	1	0	0	39	2	4	2	11	88800	2020	10.8198	.
31	1	6	2	1	39	4	1	0	1	60	5	4	2	13	19210	2018	10.8198	6
31	0	6	2	0	35	5	1	0	1	48	3	5	2	13	13733.3	2020	10.24	.
31	1	5	1	1	40	5	1	0	1	56	4	3	2	19	13000	2018	10.4631	17
31	1	4	0	1	36	5	1	0	0	40	3	5	2	14	12500	2018	10.8198	19
31	1	5	1	1	38	5	1	1	0	42	3	5	2	15	33220	2020	11.1562	.
31	0	3	1	0	30	7	1	1	0	40	3	4	2	16	100000	2018	11.5129	17
31	0	3	1	0	32	7	1	1	0	40	2	4	2	14	170000	2020	11.9184	.
31	1	4	1	1	39	7	1	0	0	40	3	4	2	14	42500	2018	11.1844	5
31	0	3	1	1	38	6	1	1	0	50	2	4	2	12	166667	2018	12.4292	14
31	0	3	1	0	31	7	1	1	1	40	3	3	2	23	102000	2020	12.0725	.
43	0	3	1	0	39	7	1	1	0	40	5	4	2	11	33333.3	2018	11.0021	6
32	1	4	2	1	38	4	1	0	1	80	2	4	2	13	22500	2020	11.0021	.
32	1	3	1	1	40	4	1	0	1	42	2	4	2	9	33333.3	2018	11.0021	3
32	1	4	1	0	39	6	1	0	0	40	2	4	2	14	50000	2018	10.8198	19
32	1	1	1	1	37	5	1	0	0	56	3	5	2	14	200000	2020	11.6952	.
32	1	3	2	0	32	4	1	0	1	30	3	5	2	17	30333.3	2020	6.90775	.
32	1	2	1	0	30	5	0	0	1	54	3	3	2	11	30000	2020	10.5966	.
32	1	4	1	0	31	4	1	0	0	70	3	5	2	12	17000	2018	9.21034	3
32	0	4	1	0	33	4	1	0	1	30	3	5	2	16	12500	2020	9.21034	.
32	0	6	2	0	36	6	1	0	0	40	3	4	2	15	73000	2020	11.5129	.
32	0	3	2	0	31	5	1	0	1	40	3	2	2	15	133333	2018	12.1807	3
32	0	4	3	0	33	5	1	0	1	60	3	3	1	20	100000	2020	12.4292	.
32	0	4	2	0	32	3	1	0	1	70	2	5	1	11	19500	2018	8.51719	9
32	0	4	2	0	34	4	1	0	0	56	3	5	1	9	43750	2020	10.1849	.
32	0	5	3	0	36	4	1	0	1	51	3	3	2	20	20000	2020	10.6736	.
32	1	3	1	0	33	4	1	0	1	48	3	5	2	14	56666.7	2018	10.6454	9
32	0	4	2	1	35	1	1	0	1	63	2	3	2	14	17500	2020	10.5966	.
32	1	4	2	0	30	6	1	0	1	20	3	4	2	14	37500	2018	10.0858	-8
32	1	2	1	0	35	4	0	0	0	48	3	4	1	15	25000	2018	10.24	9
32	0	4	2	1	40	5	1	0	1	50	5	3	2	13	19700	2020	8.69951	.
32	0	3	1	1	34	6	1	0	0	48	3	4	1	15	78333.3	2018	11.5129	4
32	1	4	1	1	36	5	1	0	0	60	3	4	2	13	50000	2018	11.5129	3
32	1	5	1	1	30	5	1	0	0	48	3	4	2	8	32000	2020	11.1982	.
32	0	5	1	0	32	6	1	0	1	60	4	4	2	15	16000	2020	10.3089	.
32	1	4	1	0	36	8	1	0	0	40	3	4	1	15	88400	2020	11.8494	.
31	0	1	1	1	34	8	1	0	0	50	3	4	1	21	150000	2020	11.9184	.
32	1	5	1	1	31	7	1	0	0	48	3	3	2	8	46600	2020	11.1562	.
32	1	2	1	1	31	7	1	0	0	40	2	5	3	8	90000	2020	11.5129	.
32	0	3	1	1	40	6	1	0	0	55	5	5	2	10	80000	2018	11.0021	6
32	1	5	1	1	30	7	1	0	0	42	3	3	2	13	33100	2018	11.1844	3
32	0	3	1	1	32	7	1	0	1	43	2	4	2	13	53533.3	2020	11.5129	.
32	1	5	1	1	39	4	1	0	1	18	3	4	2	12	26572	2018	10.3089	9
32	1	3	1	0	39	4	1	0	1	56	3	4	2	13	17333.3	2018	10.3089	3
32	0	5	1	0	30	6	1	0	1	54	3	4	2	15	38200	2018	11.0021	3
32	0	5	1	1	33	4	1	0	0	70	3	3	2	18	44000	2020	11.4511	.
32	0	5	1	1	39	6	1	0	1	50	3	4	2	17	84000	2020	11.7753	.
32	1	5	2	0	31	5	1	1	0	10	3	4	2	15	161920	2018	11.9444	10
32	1	4	2	0	33	5	1	0	0	10	3	4	2	11	55500	2020	11.0021	.
32	0	4	1	0	39	4	1	0	1	40	3	5	1	8	43500	2018	10.5305	3
32	1	2	1	0	40	5	1	0	1	60	3	4	1	11	75000	2018	11.0021	3
32	0	3	1	1	39	6	1	0	1	50	4	3	2	14	90000	2018	11.6952	8
32	1	6	2	0	30	7	1	0	0	40	2	4	2	14	39500	2018	10.5966	16
32	1	6	2	0	32	7	1	0	0	45	3	5	2	15	30250	2020	10.779	.
41	1	4	2	1	31	4	1	0	1	56	2	4	2	9	15147.5	2020	10.8198	.
33	1	4	1	0	30	7	1	1	0	42.5	2	5	1	9	75000	2018	11.5129	16
33	1	5	2	0	32	7	1	1	1	40	3	5	2	9	70000	2020	11.8494	.
33	0	3	1	0	34	6	1	0	0	50	2	4	2	9	51666.7	2018	10.9151	16
33	0	5	1	1	36	6	1	1	1	60	3	4	2	13	18000	2018	11.0021	7
33	0	3	1	0	38	7	0	0	0	50	3	3	1	16	122500	2020	12.4292	.
33	1	3	1	0	38	4	1	0	1	42	3	4	2	18	33333.3	2018	10.5966	8
33	0	2	0	1	38	6	1	1	0	42	3	3	2	12	100000	2018	11.7753	6
33	0	3	1	1	40	6	1	1	0	40	3	3	2	14	100000	2020	12.1007	.
33	1	2	1	0	37	6	1	0	0	24	3	4	2	12	23500	2018	10.5966	8
33	0	6	2	1	37	7	1	0	0	48	3	4	2	13	40916.7	2020	11.6952	.
33	0	3	1	1	35	7	1	1	0	40	2	4	2	11	90000	2018	11.813	4
33	0	3	1	1	37	7	1	0	0	35	2	4	1	10	100000	2020	11.9184	.
33	0	1	1	1	31	7	0	0	0	42	3	3	1	18	80000	2020	11.2898	.
33	0	3	0	1	30	8	1	1	0	36	3	4	1	14	83333.3	2018	11.5129	8
33	1	5	1	0	36	5	1	0	0	48	3	4	2	10	40670	2018	11.0821	3
33	0	5	1	0	33	4	1	0	1	54	3	4	2	10	31000	2020	10.6454	.
33	1	3	1	0	31	6	1	0	1	48	3	3	2	17	66666.7	2018	11.0021	3
33	1	6	2	1	39	5	1	0	0	60	3	5	2	8	28833.3	2018	11.1562	6
33	0	4	0	1	36	6	1	0	0	40	3	5	2	10	50000	2018	9.21034	3
33	0	4	1	1	38	6	0	0	0	40	4	4	2	11	52750	2020	11.0021	.
33	0	3	1	0	34	6	1	0	0	48	3	4	2	12	50000	2020	11.7753	.
33	1	3	1	1	32	7	0	0	0	40	3	4	2	17	154333	2020	12.0435	.
33	0	4	1	0	32	6	1	0	0	40	3	4	2	14	58250	2018	10.9151	12
33	0	3	1	0	31	5	1	0	1	56	3	4	2	16	66666.7	2018	8.29405	9
33	0	4	2	0	35	7	1	0	0	40	3	3	3	17	42500	2018	11.2898	10
33	0	2	0	1	37	7	1	1	0	40	2	5	2	13	90000	2018	11.6082	11
33	0	3	1	1	39	7	1	1	0	50	2	4	2	14	93333.3	2020	10.8198	.
33	1	4	1	0	30	5	1	0	0	48	2	4	2	10	54000	2018	11.3278	3
33	0	4	1	0	32	5	1	0	0	48	2	5	1	13	59000	2020	11.3667	.
33	1	4	2	0	32	7	1	1	0	40	2	5	3	12	51250	2018	11.6952	16
33	1	4	2	0	39	5	1	0	1	18	3	5	2	10	53750	2018	9.21034	9
33	1	2	0	0	30	7	1	0	0	40	2	4	1	11	70000	2018	11.0021	6
33	1	1	1	1	31	4	0	0	1	72	3	3	2	19	100000	2020	10.3089	.
33	0	3	1	0	34	7	1	1	0	42	2	4	2	10	153333	2020	11.6082	.
33	0	2	0	0	31	6	1	0	0	40	3	5	2	10	130000	2018	11.9184	6
33	0	5	1	1	34	7	1	0	0	33	3	5	2	11	52780	2018	10.9331	19
33	1	5	1	1	36	7	1	0	1	32.5	2	5	2	11	49480	2020	11.2898	.
33	0	5	2	1	39	4	1	0	0	56	3	4	1	16	29120	2018	11.5129	3
33	1	4	1	0	34	5	1	0	0	51	3	4	3	14	31025	2018	10.5966	8
33	1	6	2	1	36	5	1	0	1	48	4	5	1	13	58333.3	2018	11.0821	3
33	1	6	2	1	38	5	1	0	1	48	3	5	2	15	83426.7	2020	12.2061	.
33	0	5	1	0	35	4	1	0	1	48	2	3	1	14	41060	2018	10.3089	3
33	0	9	2	1	38	7	1	0	0	50	4	4	1	13	33333.3	2020	11.1562	.
33	0	3	1	0	33	4	1	0	0	40	2	4	2	9	33333.3	2018	9.21034	8
33	0	3	1	0	35	5	1	0	1	56	2	5	2	10	50066.7	2020	9.21034	.
33	1	4	2	1	32	6	1	0	1	70	3	3	1	17	37750	2018	11.2898	3
33	1	4	2	1	34	7	1	0	1	50	3	4	2	13	50000	2020	11.0021	.
33	0	5	1	0	30	7	1	0	1	50	5	5	1	16	80000	2018	11.5129	3
34	1	4	2	1	38	4	1	0	1	40	4	4	2	13	25000	2020	8.77956	.
34	1	3	1	1	33	4	1	0	1	60	5	4	2	12	46666.7	2018	11.8494	5
34	1	2	1	1	38	4	1	0	1	70	3	3	1	16	16092	2018	10.5966	7
34	1	4	1	1	40	4	1	0	0	70	3	1	1	19	14150	2020	10.779	.
34	0	2	1	1	30	4	1	0	0	59.5	3	3	2	14	55000	2020	11.0021	.
34	1	1	1	1	32	6	1	0	1	70	2	4	2	16	120000	2018	11.5129	3
34	1	4	1	1	34	6	1	0	0	60	5	4	2	10	44750	2020	11.5129	.
34	1	9	1	1	33	4	1	0	1	35	3	3	1	16	55555.6	2020	11.1562	.
34	1	3	1	0	39	4	1	0	0	60	4	3	1	21	56666.7	2018	10.8198	3
34	1	3	1	0	37	4	1	0	1	56	3	3	1	18	51666.7	2018	10.0433	-8
34	1	3	1	0	39	4	1	0	1	60	3	3	2	17	50000	2020	10.3089	.
34	1	3	1	1	32	4	1	0	1	49	3	5	2	18	76666.7	2020	11.5129	.
34	1	4	1	0	33	4	1	0	0	56	4	3	3	13	10050	2018	9.10498	9
34	1	5	1	1	40	4	1	0	1	70	3	5	2	16	19200	2020	11.2898	.
34	1	3	1	0	31	6	1	0	0	56	3	5	2	8	83333.3	2020	10.5966	.
34	1	3	1	0	32	3	1	0	1	84	3	4	1	17	30666.7	2018	10.5966	3
34	1	3	1	0	34	3	1	0	1	84	2	5	2	11	35000	2020	10.8198	.
34	1	3	1	0	40	5	1	0	1	60	2	4	1	13	52400	2018	10.8198	3
34	0	5	3	1	40	7	1	1	1	50	3	4	1	12	45003	2018	11.4076	19
34	0	2	1	0	30	8	1	0	1	30	3	4	2	14	125000	2020	11.0021	.
34	0	3	1	1	30	7	1	0	1	60	3	4	1	10	29333.3	2018	11.3851	5
34	1	5	1	1	31	6	1	0	0	70	4	4	2	16	26800	2020	11.4076	.
34	1	5	1	1	32	4	1	0	1	84	3	4	2	16	30000	2018	11.1562	3
34	1	1	0	1	37	4	0	0	1	50	2	5	2	14	100000	2018	11.5129	3
34	1	2	1	1	39	4	0	0	0	30	3	5	2	9	83733.3	2020	11.9829	.
34	0	5	1	1	32	7	1	0	0	48	3	4	2	9	30296	2020	11.6952	.
34	1	6	2	0	32	4	1	0	1	56	3	4	2	12	33333.3	2018	9.90349	3
34	1	6	2	0	34	4	1	0	1	50	3	4	2	8	80633.3	2020	9.90349	.
36	0	2	1	1	38	6	1	0	1	45	3	2	1	23	26300	2018	10.8513	18
36	1	2	1	1	40	7	1	0	0	60	3	3	1	17	25000	2020	10.8198	.
44	1	3	1	0	30	7	1	0	0	69	4	4	2	15	86666.7	2020	11.6952	.
34	1	6	2	0	34	4	1	0	1	84	3	3	1	23	13283.3	2020	10.1266	.
34	1	3	1	1	32	6	1	0	0	40	3	4	2	10	14116.7	2020	10.3735	.
44	1	1	1	1	31	5	0	0	0	60	5	4	2	13	150000	2020	11.9576	.
34	1	4	1	1	35	5	1	1	0	40	2	5	2	10	40712.5	2018	7.31322	19
34	0	6	2	1	40	7	1	1	1	50	3	4	2	15	34666.7	2018	11.0821	16
34	0	5	1	1	39	7	1	1	1	50	2	4	2	11	20000	2018	10.6454	16
34	1	5	1	0	37	3	1	0	1	84	3	5	2	14	10120	2018	9.90349	3
32	1	1	1	0	31	6	0	0	0	48	3	4	2	15	60000	2020	11.0021	.
34	1	3	1	0	31	6	1	0	0	48	2	3	2	16	43333.3	2020	10.7144	.
34	1	1	0	1	30	5	0	0	0	48	2	5	2	18	80000	2018	11.0821	5
35	1	8	2	1	33	4	1	0	1	70	2	5	2	8	144500	2020	11.1844	.
35	0	6	2	1	34	7	1	0	1	40	3	3	1	14	53333.3	2018	11.0349	13
12	1	5	3	0	33	6	1	0	1	48	3	4	2	15	33333.3	2020	11.0021	.
35	0	5	2	1	33	8	1	1	0	35	3	3	2	16	36000	2018	9.39266	10
35	0	5	2	1	35	8	1	1	0	40	3	3	2	15	40360	2020	11.7753	.
35	1	5	2	1	40	3	1	0	1	72	4	3	3	32	8000	2018	9.98045	8
35	1	6	2	0	37	4	1	0	1	48	3	5	2	17	28333.3	2018	10.0858	3
35	1	6	2	0	39	4	1	1	1	65	3	5	2	10	23333.3	2020	11.0021	.
35	0	6	1	0	31	6	1	0	0	35	3	5	3	11	50000	2020	11.6952	.
35	0	4	1	0	39	6	0	1	0	40	2	4	1	18	37500	2020	11.1562	.
35	1	7	3	1	39	4	1	0	1	50	3	4	2	13	15157.1	2020	11.3851	.
35	1	8	1	0	34	4	1	0	1	56	2	4	2	18	3750	2018	8.51719	3
65	1	1	1	1	32	4	0	0	0	60	3	5	2	10	50000	2018	10.8198	8
35	1	3	3	1	38	4	1	0	0	20	3	4	1	13	76666.7	2018	12.3458	3
35	1	5	5	1	40	4	1	0	0	56	3	4	2	9	22560	2020	11.6082	.
35	1	3	1	1	36	5	1	0	0	30	3	4	1	15	50000	2018	11.5129	5
35	0	4	2	0	32	5	1	0	1	8.5	2	5	2	9	2500	2020	7.32515	.
31	1	1	3	1	32	5	1	0	0	40	2	5	2	10	150000	2018	11.9184	17
33	1	1	3	1	34	5	1	0	0	40	3	4	2	12	302000	2020	12.4292	.
33	1	5	2	1	31	4	1	0	0	40	3	4	2	14	46000	2018	10.5866	12
35	0	4	1	0	31	7	1	0	0	30	3	5	3	13	270000	2020	12.5426	.
35	1	2	1	0	39	4	0	0	0	56	3	5	1	22	12000	2018	10.0858	9
35	1	3	1	0	33	4	1	0	1	-1	3	4	2	17	10000	2018	9.21034	-8
35	1	2	0	0	31	6	1	0	1	35	3	4	2	15	50000	2018	9.43348	6
35	0	2	1	0	33	6	1	0	1	35	3	4	1	16	65000	2020	10.1503	.
35	0	5	1	0	36	5	1	0	1	30	3	3	2	12	49200	2018	8.79482	3
35	1	7	3	1	38	5	1	0	1	50	3	5	2	15	8600	2018	10.8198	-8
35	0	5	1	0	30	4	1	0	0	48	3	3	2	15	20000	2020	11.0021	.
36	0	4	2	0	35	4	1	0	1	70	3	5	1	10	26250	2018	10.4341	6
36	0	4	2	0	37	4	1	0	1	42	4	5	1	15	14500	2020	10.24	.
36	0	4	2	0	38	4	1	0	0	40	3	4	2	12	56625	2018	11.0349	12
36	0	5	2	0	30	5	1	0	0	48	3	3	1	16	20000	2020	10.6454	.
36	1	4	2	0	39	3	1	0	1	50	3	3	2	8	10350	2018	9.4727	16
36	1	5	1	0	32	4	1	0	0	50	3	4	1	17	71800	2020	9.90349	.
36	1	6	3	0	37	3	1	0	1	63	3	5	2	15	12916.7	2020	9.9988	.
36	1	4	2	1	36	3	1	0	0	50	3	5	2	13	22650	2018	10.5966	6
36	1	4	2	1	38	3	1	1	0	56	4	5	2	14	20000	2020	11.0021	.
36	1	10	3	1	37	3	1	0	1	50	3	5	1	16	6546	2018	10.8198	-8
44	1	2	3	1	31	4	1	0	0	84	2	5	3	10	23428.6	2018	11.7753	3
36	1	5	3	1	37	4	1	0	1	68	3	5	1	16	11428.6	2018	11.0021	3
36	0	3	2	0	30	3	1	0	0	72	3	5	1	16	16666.7	2020	9.61581	.
44	0	1	0	0	32	7	0	1	1	42	3	3	1	19	120000	2018	11.6952	16
44	0	1	1	0	34	7	0	1	0	45	3	5	2	15	300000	2020	12.2061	.
51	0	1	0	0	30	8	0	1	1	9	2	3	2	12	100000	2018	11.2385	16
51	0	1	1	0	32	8	0	1	1	47	2	3	1	8	114860	2020	11.3488	.
44	0	1	1	0	30	8	0	0	0	60	2	4	2	15	610000	2020	13.1224	.
36	1	4	2	0	39	4	1	0	1	35	3	2	1	14	34125	2018	9.90349	19
33	0	3	1	1	31	6	1	0	0	50	5	5	2	15	50000	2018	11.2252	3
33	0	3	1	1	33	6	1	0	0	48	2	4	2	16	53333.3	2020	11.2898	.
33	0	3	1	0	31	6	1	0	1	48	5	4	3	13	66666.7	2020	10.7451	.
36	1	2	1	1	30	4	1	0	0	50	3	4	2	14	100000	2018	11.9184	8
36	1	1	1	1	32	4	0	0	0	45	3	5	1	17	156000	2020	11.4721	.
36	1	5	2	0	40	4	1	0	1	70	3	5	1	16	20880	2018	10.3089	3
36	1	3	2	0	32	4	1	0	1	40	3	4	2	10	24000	2018	6.80239	3
33	1	4	2	1	38	4	1	0	1	56	3	4	2	8	13750	2018	10.9151	3
33	1	4	2	1	40	4	1	0	0	64	2	5	1	9	32500	2020	11.1562	.
35	1	4	2	1	39	4	1	0	0	65	3	5	1	11	30600	2018	11.4241	3
36	0	3	1	0	32	6	1	0	1	44	4	3	3	18	50433.3	2020	11.4076	.
36	1	7	3	0	31	1	1	0	1	60	5	3	1	18	14285.7	2020	8.29405	.
36	1	4	2	0	37	4	1	0	1	35	3	5	1	18	11550	2020	10.1628	.
33	1	4	2	1	39	4	1	0	1	105	2	4	2	8	23362.5	2020	11.0021	.
36	1	7	3	1	34	4	1	0	1	70	3	3	2	18	28571.4	2018	10.8198	6
36	1	4	3	0	31	5	1	0	0	40	2	4	2	10	7800	2020	10.3482	.
36	1	8	2	0	35	5	1	0	1	48	3	4	2	15	25287.5	2020	10.9151	.
36	1	6	2	0	32	4	1	0	1	70	3	5	2	15	13535.8	2018	9.90349	3
36	1	6	2	0	34	4	1	0	0	20	3	5	2	15	10083.3	2020	9.90349	.
36	0	3	1	0	38	7	1	1	1	40	3	3	1	15	33333.3	2018	10.6454	6
36	0	3	1	0	40	7	1	1	1	40	3	3	1	16	53333.3	2020	11.2385	.
36	0	4	2	0	34	5	1	0	1	48	3	4	2	10	37500	2020	10.5966	.
44	0	2	2	1	40	5	1	0	1	70	2	3	1	11	64100	2020	11.5899	.
44	1	2	1	1	30	4	1	0	1	112	3	5	2	16	200000	2018	11.4076	3
36	1	5	1	0	36	6	1	0	0	48	3	4	2	17	20000	2018	11.4076	3
36	0	7	1	1	31	7	1	1	0	50	4	3	2	9	44750	2018	10.4631	16
37	1	6	2	1	39	4	1	0	0	60	3	4	2	10	16683.3	2020	10.7144	.
51	1	3	1	0	31	8	1	0	1	40	2	4	2	10	23333.3	2020	10.9151	.
37	1	4	2	0	31	7	1	0	0	48	2	5	2	10	48250	2020	10.5966	.
37	1	1	1	1	32	8	0	1	1	40	3	5	2	21	100100	2020	11.5129	.
37	1	3	2	1	36	5	1	1	0	40	3	5	2	15	14000	2018	9.79813	4
37	1	3	1	1	37	5	1	0	1	60	2	5	2	11	21600	2018	10.4913	3
37	1	3	1	1	39	5	1	0	0	56	2	5	2	10	23600	2020	10.6454	.
37	0	4	2	1	39	7	1	1	0	50	2	5	2	13	25000	2018	10.8198	16
37	1	4	2	0	31	7	1	0	0	50	2	4	2	11	57200	2020	11.0821	.
37	1	4	2	1	34	4	1	0	0	56	2	5	3	11	17500	2018	10.5966	3
37	1	4	2	1	36	4	1	0	0	56	3	5	2	10	24000	2020	11.0021	.
37	0	2	0	1	32	7	1	0	0	40	3	4	1	10	186500	2018	11.5425	7
37	1	3	1	0	30	7	1	0	0	60	2	4	3	13	33333.3	2020	10.8198	.
37	1	4	2	1	35	4	1	0	1	56	4	4	2	10	17503.8	2018	10.8198	2
37	1	1	1	1	35	4	0	0	0	50	2	4	2	10	100000	2020	11.0021	.
37	1	4	2	1	33	4	1	0	0	56	3	4	2	16	12000	2020	10.4913	.
37	1	3	1	1	31	4	1	0	0	56	3	5	3	13	40033.3	2020	10.5966	.
37	1	6	2	1	36	5	1	0	1	70	3	4	1	11	5500	2018	10.3089	17
37	1	3	1	1	38	5	1	0	0	48	3	5	2	12	26666.7	2020	10.8198	.
37	1	4	1	1	34	4	1	0	1	84	3	5	1	13	23675	2020	10.8198	.
37	1	3	1	0	31	4	1	0	0	63	2	5	2	8	44666.7	2020	10.0858	.
37	0	3	1	0	33	7	1	0	0	40	2	4	2	9	38000	2020	10.8198	.
37	1	1	0	1	30	5	0	0	0	70	4	5	1	17	76800	2018	11.249	12
37	1	1	1	1	32	5	0	0	0	56	4	3	2	21	50000	2020	11.5129	.
37	0	3	1	1	36	7	1	1	1	40	3	4	2	17	60000	2020	11.2898	.
37	1	3	1	1	32	7	1	0	1	50	3	5	2	16	53333.3	2018	11.9184	12
37	1	3	1	1	34	7	1	0	0	48	2	4	2	10	50000	2020	11.9184	.
37	1	6	2	1	36	4	1	0	1	56	3	3	1	9	8403.33	2020	10.3089	.
37	1	4	2	1	38	4	1	0	0	60	3	5	2	16	18750	2020	10.8198	.
37	1	3	1	1	38	4	1	0	1	56	3	5	2	9	23333.3	2018	11.1562	4
37	1	4	2	1	40	4	1	0	1	56	5	5	2	9	22942.5	2020	11.4076	.
37	1	5	2	1	33	4	1	0	0	60	3	4	2	8	12000	2020	10.8198	.
37	1	6	2	1	40	4	1	0	1	20	2	4	2	10	6666.67	2018	9.90349	-8
37	1	2	1	1	31	7	1	0	1	40	3	3	2	10	156500	2020	11.1562	.
37	1	3	1	1	39	4	1	0	0	54	3	4	2	12	23333.3	2018	9.90349	6
37	1	6	1	1	31	6	1	0	0	56	3	4	1	9	18416.7	2020	11.0021	.
37	1	8	3	1	38	5	1	0	1	70	3	4	2	15	12500	2020	11.0021	.
37	1	8	2	0	32	4	1	0	1	48	3	5	2	9	10322.5	2018	7.78322	16
37	1	7	3	1	33	4	1	0	0	50	3	5	2	8	27428.6	2020	11.1562	.
37	1	3	1	0	31	6	1	0	0	44	3	3	2	9	55000	2018	10.5187	5
37	0	4	2	0	33	6	1	0	0	24	3	4	2	13	42500	2020	9.79813	.
37	1	2	1	0	30	8	1	0	0	40	2	4	2	13	102500	2020	11.5129	.
11	1	1	2	1	32	5	1	0	0	40	3	4	2	10	50000	2018	11.4076	3
37	1	1	2	1	34	6	1	0	0	30	3	4	2	10	37750	2020	11.6952	.
37	0	4	2	1	33	6	1	0	0	48	3	3	2	17	24130.7	2018	4.49981	3
37	1	3	1	0	36	4	1	0	0	48	3	3	2	15	24000	2018	9.9988	3
37	1	3	1	0	38	4	1	0	1	56	3	3	2	10	26000	2020	10.2751	.
37	1	3	2	0	31	4	1	0	1	60	3	5	2	9	23333.3	2018	10.0858	3
37	1	4	2	0	33	4	1	0	0	40	3	5	2	8	17500	2020	9.51045	.
37	1	3	1	1	36	4	1	0	1	70	1	5	2	16	20500	2020	10.8198	.
37	1	3	1	1	33	4	1	0	1	70	5	5	2	8	27500	2018	11.0021	5
37	1	3	1	1	35	4	1	0	1	70	3	5	2	8	33333.3	2020	11.2898	.
37	1	5	3	0	34	4	1	0	1	60	2	4	2	17	10120	2020	9.21034	.
37	1	4	2	1	34	4	1	0	0	80	3	5	2	15	17500	2020	10.8198	.
14	1	4	2	1	39	4	1	0	0	60	3	4	1	16	37500	2020	11.7753	.
37	1	2	1	1	40	5	0	0	1	60	3	4	2	9	25000	2018	10.5453	5
37	1	3	1	1	31	3	1	0	0	91	3	5	2	16	30833.3	2018	10.7144	3
37	1	3	1	1	33	3	1	0	0	100	3	5	2	14	34233.3	2020	11.1562	.
37	1	4	2	0	34	4	1	0	0	32	4	5	2	9	23750	2020	9.61581	.
37	1	6	2	1	30	4	1	0	0	30	2	4	2	10	11000	2018	10.3089	3
37	1	4	2	1	32	4	1	0	0	72	2	5	2	9	15000	2020	10.8198	.
37	0	3	1	0	31	7	1	1	0	36	3	3	2	16	33333.3	2018	11.0021	4
37	1	4	2	0	35	5	1	0	1	42	4	4	1	16	18750	2020	9.90349	.
37	0	2	1	1	32	7	0	0	0	70	5	5	2	14	150000	2020	11.5129	.
13	1	1	1	1	31	7	0	0	1	50	3	4	1	13	352000	2020	12.7657	.
37	1	3	1	0	30	6	1	0	1	66	3	3	2	16	34666.7	2018	10.0858	6
37	1	3	1	1	31	7	1	0	0	50	2	5	2	10	40000	2020	11.5129	.
37	1	3	1	0	40	4	1	0	0	54	3	5	2	13	26666.7	2020	10.8198	.
37	0	1	1	0	31	8	0	1	0	70	2	4	1	11	85000	2020	11.1562	.
37	1	2	1	1	33	7	1	0	0	45	3	4	2	18	50750	2020	10.8198	.
37	0	3	1	1	31	8	1	0	0	40	3	4	2	13	66666.7	2018	11.6952	7
37	1	3	1	1	31	8	1	0	1	40	4	4	2	14	35000	2018	10.8198	3
37	1	3	1	1	30	4	1	0	1	56	3	3	2	17	32666.7	2018	11.2898	3
37	1	3	1	1	32	4	1	0	1	60	3	3	2	14	33333.3	2020	11.0021	.
37	1	5	1	0	34	7	1	0	0	44	3	4	1	13	50000	2020	11.4076	.
37	0	4	2	0	39	4	1	0	0	56	3	4	1	14	11750	2018	10.4631	3
37	0	4	2	0	36	7	1	1	0	40	3	5	1	13	20400	2020	11.3096	.
37	0	7	2	0	37	5	1	0	0	60	3	3	2	9	16714.3	2020	10.8198	.
37	0	4	2	1	36	4	1	0	1	70	4	5	2	13	12500	2018	10.7144	5
37	0	4	2	0	30	5	1	0	0	48	2	5	2	11	27500	2018	10.0858	3
37	0	5	3	0	32	5	1	0	0	56	2	5	2	15	20400	2020	10.3089	.
37	1	5	2	1	39	3	1	0	1	86	3	4	2	12	12000	2020	10.8198	.
37	1	6	2	0	38	3	1	0	1	63	3	4	2	10	19166.7	2020	9.61581	.
37	1	4	2	1	36	5	1	0	1	70	3	3	2	12	13500	2018	10.3089	18
37	1	6	2	1	34	5	1	0	0	48	4	5	2	9	40000	2020	11.2898	.
37	0	5	3	0	40	7	1	0	0	40	3	5	2	11	20000	2018	10.5966	3
37	1	2	0	1	33	4	0	0	0	56	2	5	2	10	29000	2018	10.3089	3
37	1	3	2	0	32	3	1	0	1	50	3	5	2	13	26666.7	2020	9.21034	.
37	0	3	1	1	40	7	1	1	1	40	3	4	2	15	50000	2018	11.2266	19
37	0	3	1	0	37	7	1	0	1	48	2	4	2	17	35800	2020	10.3859	.
37	0	4	2	1	38	7	1	1	0	45	2	4	2	16	26250	2018	11.1562	2
37	1	5	2	1	40	7	1	0	1	54	3	4	2	15	20700	2020	11.0021	.
37	1	4	2	1	33	7	1	0	1	50	4	4	1	18	75000	2018	11.6082	12
37	1	4	2	1	35	7	1	0	1	40	4	4	2	14	75000	2020	12.2061	.
37	0	3	1	0	40	5	1	0	1	49	2	3	3	15	28000	2018	10.0858	8
37	1	6	2	1	30	4	1	0	1	50	3	3	2	14	11666.7	2020	10.8198	.
37	0	1	0	1	39	5	0	0	0	50	2	5	1	17	30000	2018	10.3089	3
37	1	3	2	0	33	1	1	0	1	20	3	3	1	17	1238.33	2020	7.09008	.
37	1	7	1	1	33	4	1	0	0	70	3	4	2	14	28571.4	2020	11.4076	.
37	1	6	2	1	31	4	1	0	0	72	3	5	2	10	22348.3	2020	10.8198	.
37	1	7	3	1	31	6	1	0	0	50	3	3	2	11	28500	2020	8.9872	.
37	1	5	2	1	38	7	1	0	0	40	3	5	2	14	58480	2020	10.3735	.
-9	1	5	2	1	30	4	1	0	0	45	3	5	2	11	11262.2	2018	10.4631	3
37	1	5	1	1	36	4	1	0	1	56	2	5	2	8	12900	2018	10.5966	3
37	1	4	2	0	37	6	1	0	1	25	3	5	2	9	25000	2018	9.21034	16
37	1	3	1	1	39	4	1	0	1	54	3	5	2	8	31166.7	2018	10.5966	-8
37	1	7	2	1	30	6	1	0	0	60	2	5	2	10	28571.4	2020	11.4721	.
21	1	4	2	0	37	3	1	0	1	84	3	5	3	17	30500	2018	8.00637	8
41	1	4	2	1	40	5	1	0	1	48	3	5	2	17	25900	2018	10.8198	3
41	0	1	0	1	38	4	0	0	0	60	3	3	2	11	45000	2018	10.5966	8
41	0	1	1	1	33	5	0	0	0	40	3	5	1	16	40000	2018	9.21034	11
41	0	2	1	0	33	7	0	0	0	40	3	4	2	11	75000	2018	11.9184	11
41	0	2	1	0	35	7	0	0	1	40	3	3	2	16	115000	2020	12.2061	.
41	0	3	1	1	37	5	1	0	0	40	4	5	3	10	34000	2018	11.0021	3
41	0	4	2	1	39	5	1	0	0	40	3	5	2	10	30000	2020	11.2898	.
41	0	3	1	0	36	7	1	0	1	40	3	4	2	18	66666.7	2020	10.8198	.
41	0	3	1	1	39	6	1	1	0	40	2	4	2	14	162000	2018	10.8198	6
41	0	2	0	1	37	7	1	1	1	48	4	5	1	18	25000	2018	10.9331	4
41	1	5	1	0	40	7	1	1	0	45	2	5	2	10	38800	2020	11.0021	.
41	1	3	1	0	33	5	1	0	1	45	4	5	3	12	26666.7	2018	10.5966	3
41	1	3	2	1	31	5	1	0	0	63	2	3	2	12	10066.7	2018	10.5966	5
41	1	6	2	1	33	4	1	0	1	70	3	4	2	10	16600	2020	11.1562	.
41	1	4	1	1	30	5	0	0	1	48	2	5	2	10	17625	2020	11.0021	.
41	1	5	3	1	38	4	1	0	0	60	3	3	2	12	11040	2020	10.8967	.
41	1	5	3	0	34	3	1	0	1	42	3	5	2	9	12400	2018	9.90349	3
41	1	6	2	0	35	4	1	0	1	70	2	4	3	10	16116.7	2020	9.90349	.
51	1	2	1	0	32	5	0	0	1	45	3	5	2	15	18000	2020	10.5966	.
41	1	4	2	0	34	5	1	0	0	48	3	4	2	10	18125	2020	8.537	.
41	1	5	3	1	31	4	1	0	1	48	3	5	3	9	4400	2018	9.79813	3
41	1	6	2	0	31	4	1	0	0	50	3	5	2	13	12466.7	2020	10.4913	.
41	1	1	1	1	31	6	1	0	1	70	3	4	3	15	150000	2020	11.7753	.
61	1	1	1	1	30	8	0	0	0	60	3	3	2	8	100000	2020	11.5129	.
41	1	6	2	0	38	4	1	0	1	32	2	3	3	14	1553.33	2018	8.16052	1
41	1	6	2	0	40	4	1	0	1	70	5	4	1	16	4983.33	2020	7.31322	.
41	1	5	2	1	39	4	1	0	0	56	3	5	2	12	16064	2018	10.3089	3
41	1	4	2	1	34	6	1	0	0	48	3	4	3	11	16950	2018	10.5453	3
41	1	3	1	0	32	7	1	0	0	40	3	4	2	14	66666.7	2018	11.2898	3
41	1	4	2	0	34	7	1	0	0	40	3	4	1	12	40000	2020	11.6952	.
41	1	1	2	0	37	4	1	0	0	54	2	4	2	16	24000	2018	10.0858	3
41	1	1	1	1	36	4	0	0	1	50	3	5	3	11	70000	2020	11.1562	.
41	0	3	1	0	40	5	1	0	1	48	5	5	2	12	49800	2018	10.701	3
45	1	1	1	1	39	3	0	0	1	84	5	5	2	23	72000	2018	10.8198	5
41	1	4	2	1	34	4	1	0	1	70	3	5	3	12	20685	2018	11.1562	-8
41	1	4	2	1	38	4	1	0	1	84	4	3	2	14	14350	2020	10.4631	.
41	1	4	2	0	35	4	1	0	1	56	3	3	2	9	16275	2018	9.93305	1
41	1	3	2	0	36	4	1	0	1	48	3	4	2	11	40000	2020	10.0982	.
41	1	4	2	1	38	3	1	0	1	84	4	5	1	17	15625	2020	11.0021	.
41	0	5	1	1	34	7	1	0	1	80	2	4	2	10	9000	2020	9.98045	.
41	0	4	2	0	38	5	1	0	1	56	3	5	2	13	16578.8	2018	10.0941	3
41	0	6	2	0	40	5	1	0	0	77	3	3	1	17	13333.3	2020	9.90349	.
41	0	3	1	1	33	4	1	0	1	56	5	3	2	10	18338.3	2018	10.7144	-8
41	1	7	3	1	38	3	1	0	0	63	3	4	3	17	14510	2018	10.3735	3
41	1	3	3	1	33	3	0	0	0	8	3	5	2	18	10000	2020	10.1266	.
41	1	1	2	0	34	4	0	0	0	65	3	3	2	17	40000	2018	10.3089	9
41	1	1	2	0	36	4	0	0	0	70	3	3	2	18	50000	2020	10.8198	.
41	1	4	2	1	38	3	1	0	1	70	4	5	1	8	9950	2018	9.61581	-8
41	1	2	1	0	30	7	1	0	0	30	2	3	2	10	15800	2018	10.3609	16
41	0	2	1	0	32	7	1	1	0	35	2	4	2	14	16900	2020	10.3189	.
41	1	1	1	0	30	6	0	0	1	60	3	5	2	8	16500	2020	9.68034	.
41	1	4	3	0	31	6	1	0	0	63	3	5	1	17	23500	2020	10.4223	.
41	0	2	1	0	36	6	1	0	1	40	3	3	3	13	70000	2020	9.90349	.
13	0	5	2	0	34	6	1	0	1	40	3	4	2	18	14000	2020	10.5966	.
41	1	4	2	0	30	6	1	0	0	70	3	5	2	16	17028.8	2018	10.4631	16
41	1	4	2	0	32	6	1	0	0	50	3	5	2	18	36475	2020	10.8198	.
41	1	7	2	0	30	6	1	0	0	50	3	4	2	11	13714.3	2020	10.4913	.
41	1	5	3	1	34	4	1	0	1	80	4	5	2	14	20120	2020	11.2252	.
41	1	2	0	1	30	6	1	0	1	98	4	3	1	19	60000	2018	11.5129	11
41	1	2	1	1	32	6	1	0	1	70	4	3	2	20	85000	2020	10.8198	.
41	0	2	1	0	30	6	1	0	1	48	2	4	2	13	30000	2020	10.3089	.
41	1	3	1	1	34	6	1	0	0	48	3	4	2	14	33333.3	2018	11.2898	3
41	1	3	1	1	36	6	1	0	0	56	2	5	2	8	46666.7	2020	11.8494	.
41	1	4	2	0	37	6	1	0	1	35	3	3	2	14	41700	2018	10.0858	16
41	1	4	2	0	39	5	1	0	1	35	2	4	2	12	25700	2020	10.3089	.
41	1	4	2	1	30	5	1	0	1	60	3	3	2	15	20000	2018	10.5966	3
41	1	4	2	1	37	4	1	0	1	70	3	5	2	16	15000	2018	8.6125	5
41	1	5	3	1	34	6	1	1	0	3	3	5	2	15	12000	2020	10.4043	.
41	1	3	1	0	31	6	1	0	0	42	3	4	2	11	30000	2018	10.3089	9
41	1	2	1	0	31	5	0	0	0	50	2	4	3	12	20000	2020	10.3089	.
32	1	1	2	1	38	4	1	0	1	84	4	5	2	14	50000	2018	10.8198	3
32	1	1	2	1	40	4	1	1	0	56	2	5	2	16	100000	2020	11.1562	.
41	1	5	2	0	34	4	1	0	0	60	2	5	2	10	15600	2020	8.00637	.
41	1	3	2	0	36	5	1	0	0	35	2	5	2	10	5733.33	2018	9.61581	16
41	1	1	2	1	35	6	1	0	0	56	2	5	2	9	80000	2018	11.2898	6
41	1	3	1	0	32	7	1	1	1	50	4	4	2	15	130960	2018	10.4006	16
61	0	3	1	1	33	8	1	1	0	40	2	5	2	13	66666.7	2018	11.5129	13
61	0	3	1	1	35	8	1	1	0	50	2	5	2	13	70288	2020	11.9184	.
41	1	7	3	0	30	5	1	0	0	59	3	5	2	10	13057.1	2020	10.3089	.
41	0	1	1	0	30	6	0	0	0	40	3	3	2	8	20000	2020	9.21034	.
46	0	4	1	0	38	8	1	1	0	48	2	4	2	16	37500	2018	11.0021	19
41	1	6	2	1	36	7	1	0	0	56	2	4	2	16	31333.3	2018	11.4721	5
41	1	6	2	1	38	7	1	0	0	70	2	4	3	13	50000	2020	11.9184	.
41	1	3	1	0	30	6	1	1	0	65	4	5	2	17	20333.3	2020	10.5966	.
41	1	3	2	0	40	4	1	0	1	56	2	4	2	13	8333.33	2018	9.90349	8
41	1	6	2	0	33	4	1	0	1	72	3	5	2	13	33333.3	2020	10.3089	.
41	0	4	2	1	39	4	1	0	1	77	3	3	2	11	27210	2020	10.779	.
41	1	8	2	1	32	4	1	0	1	63	3	4	2	12	8900	2020	10.3089	.
41	1	3	1	0	30	4	1	0	1	80	2	4	2	12	14183.3	2018	9.90349	3
41	1	2	1	0	30	6	1	0	0	48	3	5	2	11	5000	2020	9.21034	.
41	1	5	2	0	36	4	1	0	1	56	3	5	2	11	15000	2018	10.0858	8
41	1	6	2	0	38	4	1	0	1	48	2	5	2	14	29166.7	2020	10.0858	.
41	1	5	2	1	31	5	1	0	1	60	3	3	2	9	13540	2020	10.8198	.
41	1	1	3	1	31	3	1	0	1	84	3	5	2	18	120000	2020	11.5129	.
41	1	5	2	1	33	6	1	0	0	48	3	4	2	10	12000	2020	10.1659	.
41	1	3	1	1	33	6	1	1	1	40	3	5	1	17	50000	2018	11.0021	3
41	0	1	0	0	38	5	0	0	0	20	2	4	2	16	70000	2018	10.8198	10
41	0	3	1	1	39	5	1	0	0	50	5	4	2	12	36000	2018	11.1562	12
41	0	4	1	0	36	6	1	0	1	38.5	3	4	2	13	20000	2018	10.1659	17
41	0	5	2	1	40	7	1	1	1	40	3	3	2	13	22550	2020	10.7144	.
41	0	2	1	0	34	7	1	1	0	40	2	5	1	15	52000	2020	11.2898	.
41	0	7	1	0	38	5	1	0	0	56	3	4	2	14	17171.4	2018	9.90349	3
41	0	2	1	1	40	5	1	0	0	60	3	4	1	17	23000	2018	10.1659	6
11	0	2	0	0	30	7	1	0	1	50	2	3	2	13	100000	2018	11.4076	12
11	0	2	1	0	32	7	1	0	0	50	2	5	2	15	225000	2020	11.9184	.
41	1	8	2	1	39	4	1	0	1	56	3	3	2	14	33750	2020	10.8198	.
41	1	5	3	1	40	5	0	0	1	60	2	4	2	13	15000	2020	9.90349	.
41	1	4	2	0	30	5	1	0	1	36	3	4	1	17	33750	2020	10.8198	.
41	1	1	1	1	32	1	1	0	1	66	3	4	2	15	30000	2018	10.3089	-8
11	1	2	1	1	36	3	1	0	1	9	3	4	2	24	15000	2020	9.39266	.
33	1	2	2	1	34	5	1	0	1	40	4	4	1	12	40000	2018	10.8198	14
33	1	2	2	1	36	5	1	0	1	40	3	3	2	10	65000	2020	11.0021	.
41	1	5	1	0	30	6	1	0	0	48	3	5	2	10	8400	2018	10.0858	10
11	1	2	2	1	32	5	1	0	1	60	3	4	2	10	75000	2018	11.0021	3
11	0	2	2	1	34	5	1	0	0	40	3	4	2	10	50000	2020	11.2252	.
11	1	2	2	1	32	5	1	0	0	37.5	3	4	2	15	50500	2020	11.0821	.
44	1	2	2	0	34	4	1	0	1	40	3	5	3	14	47500	2018	11.0021	3
41	0	5	1	1	39	6	1	1	1	40	3	4	2	11	28400	2020	10.5966	.
41	1	3	1	0	34	8	1	1	1	40	2	4	1	12	24933.3	2020	10.3089	.
41	1	5	3	1	34	4	0	0	1	70	3	1	2	26	15000	2020	10.5966	.
31	1	2	2	0	37	4	1	0	1	50	4	5	2	12	35000	2018	10.7144	3
41	0	3	1	1	30	6	1	1	0	40	5	4	2	8	13333.3	2018	10.1266	6
41	0	3	1	1	32	6	1	0	0	40	2	4	2	9	33333.3	2020	9.90349	.
44	1	1	1	1	30	7	0	1	0	35	3	3	2	15	93000	2020	11.4076	.
41	1	2	1	1	36	6	0	0	1	48	3	5	1	16	60000	2020	11.6082	.
41	1	7	3	0	31	4	1	0	1	48	3	4	2	15	11128.6	2018	7.6009	3
41	1	1	1	1	35	4	1	0	1	40	3	5	2	11	16000	2018	8.9872	-8
41	1	3	1	1	37	4	1	0	0	10	3	3	2	16	3333.33	2020	8.00637	.
41	1	4	2	0	30	4	1	0	1	56	3	5	2	11	22250	2020	8.51719	.
41	1	4	2	1	38	4	1	0	1	100	3	5	2	16	13875	2020	10.3089	.
41	0	6	2	0	30	4	1	0	0	48	3	5	2	10	13333.3	2020	9.4727	.
41	1	4	2	1	37	3	1	0	1	70	3	5	2	13	11025.5	2020	10.5966	.
41	1	4	2	0	36	4	1	0	0	49	3	5	2	13	37725	2018	6.62007	-8
41	1	4	2	0	38	4	1	0	0	56	3	5	2	10	55000	2020	10.1266	.
33	1	3	2	1	33	5	1	0	1	84	3	5	2	14	23335	2020	10.779	.
44	1	2	2	1	32	4	1	0	1	60	2	5	2	12	37500	2018	8.07091	3
41	1	4	2	1	40	3	1	0	0	56	5	5	1	8	13850	2018	10.5966	7
41	1	3	1	0	32	7	1	0	0	42	3	4	2	16	41666.7	2018	11.3386	17
41	0	4	2	0	34	7	1	0	0	42	3	4	2	16	30000	2020	11.2898	.
41	0	6	2	0	31	6	1	0	0	48	3	3	2	15	20666.7	2020	10.5966	.
41	0	3	1	1	31	7	1	1	1	70	3	3	1	14	16666.7	2018	10.3089	19
41	1	8	1	0	40	6	1	1	0	9	3	3	2	15	11786.7	2018	10.4574	16
41	1	2	1	0	31	1	0	0	0	90	2	4	2	13	18007.5	2018	10.4913	8
41	1	2	1	0	33	3	0	0	0	48	3	3	2	16	12000	2020	10.0858	.
41	1	1	1	0	31	4	0	0	1	35	3	3	2	9	16100	2018	9.10498	8
41	1	2	1	0	33	4	0	0	0	40	3	4	3	17	15000	2020	10.3089	.
41	1	5	3	0	40	4	1	0	0	50	2	4	2	14	22000	2020	10.3089	.
32	1	4	2	0	36	4	1	0	1	40	3	3	1	20	40000	2020	11.0021	.
41	1	3	1	0	30	6	1	0	0	50	2	3	2	14	9513.33	2020	9.90349	.
41	1	2	2	0	32	4	1	0	0	56	4	5	2	15	38334.4	2018	10.5966	11
44	1	1	0	1	30	7	0	0	0	60	4	4	1	15	100000	2018	11.5129	11
44	1	1	1	1	32	7	0	0	0	50	3	4	2	14	251600	2020	12.4292	.
43	1	2	2	0	35	3	1	0	0	48	2	5	2	10	30000	2018	8.99962	8
41	1	4	2	1	38	3	1	0	0	50	2	4	2	15	16750	2018	10.3089	15
41	1	4	2	1	40	4	1	0	1	70	3	4	2	16	12500	2020	10.5966	.
44	1	2	2	1	36	3	1	0	0	48	3	3	2	16	78000	2018	10.8198	3
44	1	3	2	1	38	3	1	0	0	40	3	2	1	22	18333.3	2020	10.8198	.
41	1	5	3	1	36	4	1	0	1	70	3	4	2	15	12120	2020	11.0021	.
41	1	4	2	1	38	3	1	0	1	40	3	5	1	16	20750	2020	11.0021	.
44	1	2	2	1	37	4	1	0	0	84	3	1	1	24	39000	2020	10.5453	.
44	1	2	2	0	34	4	1	0	0	56	3	4	2	14	35000	2018	10.5966	3
41	1	6	2	0	34	4	1	0	0	48	3	4	2	10	7596.67	2018	9.79813	3
41	1	6	2	0	36	4	1	0	1	50	3	4	2	11	10283.3	2020	10.1659	.
44	1	2	1	1	32	5	1	0	1	60	2	4	2	11	40000	2020	11.2898	.
41	1	4	1	1	31	4	1	0	1	56	2	4	2	18	17500	2020	10.4913	.
12	1	3	1	1	30	6	1	0	0	50	3	5	2	8	71333.3	2020	11.7753	.
41	0	3	1	0	32	8	1	1	0	40	3	4	2	8	72666.7	2018	11.6784	4
41	0	4	2	0	34	8	1	0	0	40	3	4	2	8	52750	2020	11.4076	.
41	0	3	1	1	33	7	1	1	0	40	3	5	2	12	26666.7	2020	11.1562	.
41	1	6	2	1	40	5	1	0	1	70	2	5	2	13	19033.3	2018	11.5129	5
41	0	6	2	0	36	5	1	0	0	40	3	5	2	11	44433.3	2018	11.2463	18
41	1	2	1	1	31	4	1	0	0	63	2	5	2	9	40000	2020	11.0021	.
44	0	1	2	1	36	4	1	0	1	50	3	4	2	11	73000	2020	11.0821	.
36	1	1	2	1	40	3	1	0	1	60	2	4	3	13	45000	2018	9.21034	3
44	1	1	1	0	32	4	0	0	1	112	3	5	2	15	35000	2020	10.3089	.
41	1	1	0	0	31	6	1	0	1	66	3	4	1	10	99000	2018	11.2898	11
41	1	3	1	0	33	6	1	0	1	65	2	4	1	11	35900	2020	9.10498	.
41	1	11	4	1	40	4	1	0	1	60	3	4	2	16	44118.2	2018	11.1562	5
41	1	6	1	0	34	4	1	0	1	50	2	4	2	10	8333.33	2020	10.0982	.
41	1	8	4	1	40	4	1	0	0	65	3	3	2	13	16800	2020	11.0021	.
41	0	13	2	1	35	7	1	1	0	40	3	5	1	11	7398.46	2018	10.3089	16
41	0	3	1	0	34	7	1	1	0	37	3	4	2	15	20600	2018	10.3089	17
41	0	3	1	0	36	7	1	1	0	56	3	3	2	15	26200	2020	10.4043	.
41	0	6	2	0	35	6	1	0	1	63	4	4	2	18	15000	2018	10.4043	8
35	1	4	2	0	36	4	1	0	0	30	3	5	3	14	50000	2018	7.82405	10
41	1	3	1	1	33	7	1	1	0	60	4	5	1	14	31000	2018	10.5966	16
41	1	3	1	1	35	7	1	1	0	40	2	3	1	16	37005	2020	11.2898	.
41	1	1	1	1	35	6	1	0	0	84	3	3	1	18	60000	2018	11.0021	6
41	1	2	2	1	37	6	1	0	1	84	2	3	2	13	23440	2020	11.3896	.
41	1	3	1	0	31	5	1	0	1	50	3	3	3	14	16666.7	2020	10.3089	.
33	1	3	1	1	31	6	1	0	1	56	4	3	1	12	23333.3	2018	8.85366	7
33	1	2	1	1	33	4	1	0	0	80	4	5	2	10	28000	2018	9.68034	3
33	1	2	2	1	35	4	1	0	0	84	3	5	1	8	28500	2020	9.4727	.
41	1	6	2	1	31	3	1	0	0	84	3	5	2	18	21428.6	2018	10.3089	3
41	1	6	3	1	31	3	1	0	1	40	3	5	2	10	34266.7	2018	11.4076	3
32	1	1	3	0	34	3	1	0	1	70	3	1	1	13	37500	2018	10.4631	3
41	1	1	3	0	36	1	1	0	0	59.5	3	1	1	14	34000	2020	10.3089	.
32	1	2	3	0	30	4	1	0	1	72	3	3	2	16	40200	2018	10.5966	3
32	0	2	3	0	32	4	1	0	1	84	2	5	2	16	43000	2020	10.5966	.
41	1	1	2	1	39	1	0	0	1	56	3	4	2	16	7640	2018	10.3089	5
41	1	1	1	1	31	7	0	1	0	38	2	4	2	10	76300	2020	11.0821	.
41	1	3	1	1	31	3	0	0	1	72	3	3	2	13	17653.3	2020	10.878	.
32	1	1	2	1	30	5	1	0	0	60	3	4	1	16	26666.7	2018	11.2898	3
32	1	2	2	1	32	5	1	0	1	60	3	4	2	12	72500	2020	11.6082	.
41	1	4	2	1	30	4	1	0	0	84	3	5	2	12	22500	2020	11.2645	.
41	1	6	2	1	30	4	1	0	1	63	3	4	2	9	9200	2018	10.3089	-8
44	1	3	1	1	39	3	1	0	0	70	3	5	2	12	32000	2018	8.69951	15
41	1	5	2	0	31	5	1	0	0	48	3	3	2	11	10000	2020	10.2256	.
44	1	1	1	1	31	4	0	0	0	84	4	4	2	10	100000	2020	11.0021	.
44	1	2	2	1	37	4	0	0	0	48	3	4	1	19	35000	2018	11.1562	3
44	1	2	2	1	39	5	0	0	0	60	3	3	2	18	35000	2020	9.61581	.
41	1	5	1	1	30	7	1	0	0	60	4	4	1	20	42000	2018	9.90349	5
41	1	5	1	1	32	7	1	1	1	60	3	4	1	13	46720	2020	11.7753	.
41	1	3	1	1	30	6	1	0	1	63	2	3	2	13	67000	2018	11.2898	8
41	0	6	1	0	36	6	1	0	0	40	3	4	1	13	81600	2020	11.2898	.
41	0	5	2	0	40	4	1	0	0	70	3	3	3	13	12854	2020	10.0858	.
41	0	3	1	1	38	7	1	1	0	50	2	5	2	8	26666.7	2020	10.5966	.
41	0	1	1	1	35	7	0	1	0	60	3	3	1	14	60000	2018	10.5866	19
41	0	1	1	1	37	7	0	1	0	60	2	5	2	17	50000	2020	10.8198	.
41	0	1	0	1	30	7	0	0	0	32	3	4	1	16	60000	2018	11.0021	4
41	0	3	1	0	37	6	1	0	1	42	2	5	2	11	16000	2018	9.98045	19
41	0	3	1	0	39	6	1	0	1	40	5	4	2	15	21400	2020	10.2256	.
41	0	3	1	0	32	5	0	0	1	56	3	5	1	15	17866.7	2020	10.3089	.
41	0	4	1	1	34	6	1	0	1	60	3	4	1	11	22800	2018	11.1844	4
41	0	4	1	1	36	6	1	0	1	77	3	5	2	12	31600	2020	10.6454	.
41	0	3	1	0	31	8	1	0	1	70	2	4	2	13	62666.7	2020	10.779	.
41	0	3	1	0	37	7	1	0	0	40	2	5	2	10	81333.3	2018	10.1659	19
41	0	4	2	0	36	7	1	1	0	50	3	5	2	9	25000	2020	11.3504	.
41	1	5	1	1	33	6	1	0	0	70	3	5	1	15	95000	2020	11.0021	.
41	0	3	1	1	40	7	1	1	1	40	4	3	2	13	60000	2020	11.5129	.
41	1	7	2	0	30	4	1	0	1	56	3	5	2	14	13366.3	2018	10.3089	-8
41	1	8	3	0	31	4	1	0	0	63	2	5	2	14	15625	2020	11.1562	.
41	1	3	1	0	30	6	1	0	1	40	5	4	2	14	40400	2020	10.5401	.
41	0	4	2	1	33	1	1	0	0	70	3	5	2	13	12800	2020	9.79813	.
41	1	1	2	0	31	7	0	0	1	70	2	4	3	10	36000	2020	10.0858	.
44	1	4	2	1	35	5	1	0	0	40	3	5	3	13	30000	2020	10.669	.
41	1	5	1	1	30	6	1	0	0	60	5	4	2	14	33302	2018	11.5327	3
32	0	5	1	0	37	5	1	0	1	40	3	4	1	14	50000	2018	10.1811	14
32	0	5	1	0	39	5	1	0	1	40	2	3	1	15	40600	2020	10.3482	.
61	0	4	2	1	32	7	1	0	1	50	3	4	2	14	45000	2018	12.1007	10
41	0	4	1	0	34	7	1	1	1	40	3	4	3	10	21750	2020	10.1811	.
41	0	2	2	0	31	7	1	0	1	50	3	4	1	18	20500	2018	10.4631	8
41	0	4	1	0	40	7	1	1	0	24	2	4	2	13	37500	2020	10.5966	.
41	0	3	2	0	31	6	1	1	1	40	3	4	2	14	16666.7	2018	10.3089	16
41	0	6	2	1	31	4	1	0	1	60	3	5	2	11	14266.7	2018	10.7277	3
41	0	6	2	1	33	4	1	0	1	60	3	5	2	8	42333.3	2020	11.0021	.
41	0	3	1	1	33	5	1	0	0	54	3	4	3	9	43333.3	2020	10.9682	.
41	0	4	1	0	31	6	1	0	1	45	3	3	2	14	77300	2020	10.2256	.
41	0	6	2	1	38	7	1	1	0	40	5	3	2	18	25000	2018	10.5966	16
41	0	4	2	1	40	7	1	1	1	45	5	3	2	16	29000	2020	10.8874	.
41	0	4	2	1	39	6	1	0	1	40	3	4	2	17	19000	2018	11.1562	3
41	0	4	2	0	37	7	1	1	1	52	3	5	2	16	37500	2020	10.5453	.
42	0	4	1	1	31	4	1	0	1	40	3	5	1	10	37500	2020	10.8198	.
42	1	4	1	1	38	5	1	0	1	60	2	5	2	8	24050	2018	11.0821	5
42	1	4	1	0	36	3	1	0	1	54	3	5	2	16	153600	2020	9.61581	.
42	1	4	1	0	31	1	0	0	1	54	4	1	1	22	38151.2	2018	10.4429	15
42	1	4	2	0	34	4	1	0	0	48	2	5	2	10	7500	2018	9.90349	3
42	1	4	2	0	36	4	1	0	0	84	3	5	2	13	10000	2020	10.5966	.
42	0	6	2	1	38	7	1	0	0	30	3	4	2	17	76666.7	2018	11.7753	8
42	1	3	1	1	40	1	1	0	1	56	3	5	1	10	18000	2018	10.0858	11
42	1	1	1	0	35	5	0	0	0	12	2	4	2	17	38000	2018	10.5453	8
42	0	3	1	1	40	7	1	0	0	40	2	5	2	16	40000	2018	11.2898	6
42	1	1	1	1	32	4	0	0	0	60	3	3	2	15	32000	2020	8.9872	.
32	0	1	1	1	37	5	1	0	0	72	3	5	3	14	85000	2020	11.0821	.
44	1	1	1	0	33	5	1	0	1	60	4	2	1	22	85010	2018	11.2645	3
44	1	2	1	1	31	6	1	0	1	55	3	4	3	14	80000	2018	11.5129	3
44	1	2	1	1	33	6	1	0	0	70	5	3	2	18	84500	2020	11.6082	.
44	1	1	0	1	32	5	0	0	1	60	2	3	2	18	60000	2018	11.0021	3
44	1	1	1	1	34	5	0	0	1	70	2	3	1	16	60000	2020	10.8198	.
31	0	1	1	0	31	7	0	0	0	40	3	4	2	9	330000	2020	12.6115	.
32	1	1	1	1	37	5	1	0	0	40	3	4	2	12	120000	2018	11.4186	8
32	1	1	1	1	39	5	1	0	0	40	3	4	2	12	80800	2020	11.2898	.
42	0	4	2	1	37	5	1	0	1	84	3	3	1	17	15000	2018	11.0021	6
42	0	4	2	1	39	5	1	0	0	70	3	3	1	22	18000	2020	8.77956	.
42	1	6	2	1	35	4	1	0	1	56	5	5	2	13	8233.33	2020	9.4727	.
42	1	2	1	0	35	4	1	0	1	20	3	4	2	13	25000	2018	7.6009	-8
44	1	3	2	1	37	4	1	0	1	84	3	5	2	8	46783.3	2018	11.2898	3
42	0	4	1	1	40	5	1	0	1	20	3	5	3	12	13900	2018	9.39266	19
42	0	4	1	1	32	7	1	1	0	40	3	4	2	14	46382.5	2020	11.6082	.
42	0	4	1	0	40	6	1	1	1	40	3	4	1	12	40000	2020	11.2385	.
42	0	4	1	0	34	6	0	0	1	72	3	5	2	10	30250	2020	9.85219	.
42	0	1	1	0	31	8	0	0	1	70	3	3	2	17	85000	2020	11.2898	.
44	0	3	1	0	32	7	1	0	0	40	3	5	2	10	135000	2018	11.744	7
44	0	4	1	0	34	7	1	0	0	50	3	5	2	12	137500	2020	12.449	.
42	0	6	2	1	36	6	1	0	0	60	3	3	2	15	42000	2020	11.6952	.
42	0	3	0	0	33	7	0	0	0	40	3	3	2	18	22666.7	2018	9.5956	19
42	0	3	1	0	35	7	0	0	0	45	3	3	2	17	30866.7	2020	10.878	.
44	0	1	1	0	35	7	0	0	0	40	3	3	1	15	103000	2020	11.2898	.
42	0	3	1	0	40	6	1	1	0	40	2	4	2	11	40000	2018	10.4913	19
42	0	2	0	1	37	7	0	1	0	48	3	4	2	17	100500	2018	12.0435	13
42	0	2	1	1	39	7	0	1	0	55	2	5	2	12	344250	2020	12.6115	.
42	0	5	1	1	38	7	1	1	0	50	3	4	2	10	42000	2020	11.1562	.
43	0	6	2	1	38	6	1	0	0	40	3	4	2	8	53333.3	2020	11.6952	.
43	0	4	1	0	40	7	1	0	0	40	5	4	2	17	126500	2020	12.4684	.
43	0	4	1	0	36	6	1	0	0	40	2	5	2	8	74100	2018	10.8198	16
44	0	1	1	1	33	7	0	0	1	40	3	5	3	14	180000	2020	11.6952	.
43	0	4	1	0	40	6	1	0	0	40	3	4	2	12	111000	2018	11.6952	10
43	0	6	2	0	38	6	1	0	1	42	3	4	2	15	14071.7	2020	10.2955	.
43	0	3	1	1	39	6	1	1	1	61	2	4	1	15	46666.7	2018	11.249	3
43	0	3	1	1	34	6	1	0	1	36	4	5	2	16	60000	2020	10.9151	.
43	1	4	2	0	32	5	1	0	0	35	3	5	2	14	37500	2020	10.8198	.
43	1	6	2	0	37	4	1	0	1	-1	2	3	2	13	17500	2020	8.29405	.
43	1	3	1	1	31	6	1	1	0	60	3	4	1	17	86666.7	2018	11.9184	3
33	1	2	1	1	33	5	1	0	1	56	3	4	2	13	77500	2018	11.2898	3
43	1	3	1	1	35	6	1	0	0	56	4	3	2	26	36333.3	2018	10.8967	3
43	1	3	1	0	38	7	1	0	1	35	2	4	1	11	33833.3	2020	10.5966	.
43	1	6	2	0	39	4	1	0	1	36	3	5	1	15	12500	2020	10.0858	.
43	1	5	1	0	36	4	1	0	1	56	3	4	1	17	14920	2018	10.3089	3
44	1	3	1	1	36	5	1	0	0	60	3	4	2	9	60000	2020	11.5899	.
44	0	1	1	1	31	7	0	0	1	45	2	3	2	11	180000	2020	12.1007	.
43	0	6	2	0	37	5	1	0	1	72	3	4	2	15	23333.3	2020	10.2955	.
44	1	1	0	1	39	4	0	0	1	82	3	2	1	16	30000	2018	10.3089	3
44	0	1	3	1	40	5	1	0	1	40	3	3	2	15	100000	2018	11.5129	5
43	1	6	2	0	31	5	1	0	1	46	5	5	2	8	16891.7	2018	10.5966	3
43	1	7	2	0	31	4	1	0	0	70	3	5	1	16	57142.9	2020	12.2061	.
44	1	3	1	0	30	4	1	0	0	70	3	3	2	16	46666.7	2020	11.1562	.
44	1	2	2	1	39	5	1	0	0	54	2	4	2	11	46000	2018	10.9331	3
43	1	5	2	1	34	6	1	0	1	50	3	3	2	19	24000	2020	10.9151	.
43	1	5	1	1	31	5	1	0	1	63	3	5	2	10	22432	2020	11.1844	.
44	1	2	2	1	34	4	1	0	0	45	3	3	1	13	50000	2020	11.0021	.
43	1	6	2	1	38	5	1	0	1	16	2	4	2	15	33333.3	2020	9.72913	.
36	1	4	2	0	31	6	1	0	1	30	2	4	3	18	62500	2020	10.1266	.
11	0	3	1	0	33	8	1	1	1	45	3	5	1	9	80000	2018	11.0186	3
11	0	3	1	0	35	8	1	1	1	40	3	5	1	12	116667	2020	11.6082	.
43	0	4	2	1	32	6	1	0	1	60	3	5	2	9	30625	2018	11.6952	3
43	1	3	1	1	39	4	1	0	1	63	5	5	2	14	100000	2018	11.4076	5
43	0	4	2	0	34	5	1	0	1	48	2	4	2	17	17500	2018	9.90349	4
32	0	2	1	1	31	4	1	0	1	60	4	5	2	14	50000	2018	11.2118	3
32	0	3	2	1	33	3	1	0	1	70	3	5	2	17	32575	2020	11.1982	.
43	0	3	0	1	32	6	0	0	1	84	2	5	1	18	68000	2018	10.9151	7
43	0	2	1	1	33	7	1	1	1	40	4	4	2	13	95000	2018	11.5129	7
33	1	1	1	1	31	4	0	0	1	84	3	5	2	17	70000	2020	11.1562	.
44	1	1	2	0	40	4	1	0	0	40	3	4	2	16	75000	2020	11.0974	.
43	1	3	1	1	31	7	1	0	0	60	3	4	2	10	34000	2020	11.5129	.
43	1	6	2	0	38	4	1	0	1	40	3	4	1	14	11355	2020	9.74097	.
43	1	4	1	0	31	7	1	0	0	50	3	3	2	16	43250	2020	11.1982	.
44	0	2	0	1	35	6	1	0	0	40	3	4	2	12	128000	2018	11.9576	7
44	0	2	1	1	37	6	1	0	0	48	2	4	2	11	180000	2020	11.9184	.
43	1	4	2	1	37	4	1	0	1	35	3	4	2	11	7500	2018	9.90349	5
36	1	5	3	1	32	4	1	0	0	70	2	5	1	18	8000	2018	9.90349	5
43	1	7	3	1	33	4	1	0	1	77	4	5	2	13	10200	2018	10.5966	3
33	1	6	2	0	33	4	1	0	1	98	3	3	2	14	17122.7	2020	10.7144	.
44	1	2	0	0	34	4	1	0	0	70	2	3	2	16	39000	2018	10.5966	3
43	1	1	1	1	34	5	0	0	1	60	3	3	2	23	84000	2018	11.3386	5
44	1	3	2	1	33	4	1	0	0	48	3	5	1	9	27666.7	2020	11.3266	.
43	0	3	1	0	40	5	1	1	1	42	2	4	3	10	33333.3	2018	10.5966	8
43	1	5	2	1	36	7	1	0	0	33	3	1	1	14	24000	2018	11.0021	10
43	0	3	1	0	30	8	0	1	0	40	2	4	2	13	100000	2020	11.4076	.
43	0	1	2	1	36	6	1	1	0	40	5	4	3	13	55000	2018	10.8198	7
43	0	4	2	1	30	4	1	0	1	9	3	5	2	17	17655	2018	10.8317	9
43	0	4	2	1	31	5	1	0	1	45	3	5	1	12	25000	2018	10.7144	8
43	0	4	2	1	33	4	1	0	1	21	3	3	2	15	30000	2020	10.8198	.
43	1	7	2	0	31	5	1	0	0	45	3	3	1	14	21442.9	2020	10.5966	.
44	1	4	2	0	38	7	1	0	0	50	4	4	2	13	122500	2018	12.2061	3
35	1	1	1	1	30	6	0	0	0	48	3	3	1	11	50000	2020	10.8198	.
43	1	6	2	1	35	5	1	0	1	-1	3	2	1	21	14700	2018	10.4631	-8
44	0	4	1	0	37	7	1	0	0	40	3	4	1	12	81300	2018	11.0821	18
44	0	4	1	0	39	7	1	0	1	40	3	4	2	9	45000	2020	11.1872	.
44	0	3	1	1	39	7	1	1	0	42	3	3	2	10	300000	2020	12.6115	.
44	0	5	1	0	34	7	1	1	0	40	2	4	2	11	135200	2020	11.6952	.
44	1	3	1	0	33	6	1	0	1	48	3	5	2	10	33333.3	2018	10.8967	12
44	1	3	1	0	35	6	1	0	1	50	4	5	1	18	57600	2020	11.0974	.
44	0	8	1	1	39	5	1	1	0	60	3	5	2	14	43750	2018	11.0021	19
44	0	2	0	0	35	7	1	0	1	30	2	4	3	14	108750	2018	10.8198	15
44	0	6	1	0	35	4	1	0	1	50	5	5	2	10	41666.7	2020	11.1562	.
44	1	9	1	1	32	6	1	0	1	35	3	5	2	14	25061.1	2018	9.10498	6
44	1	4	2	0	37	4	1	0	1	40	3	1	1	20	1300	2018	8.55641	15
44	1	4	2	1	33	5	1	1	1	60	3	5	1	15	137500	2020	11.2898	.
44	1	3	1	0	33	6	1	0	1	50	3	3	2	18	16666.7	2018	10.5966	15
44	1	6	2	0	33	6	1	0	0	40	3	5	2	12	66333.3	2018	11.2898	10
44	1	6	2	0	35	6	1	0	0	25	2	4	2	12	53333.3	2020	11.6952	.
44	1	6	2	1	35	6	1	1	1	40	3	4	1	14	25000	2020	11.0604	.
44	0	6	2	0	33	7	1	1	0	40	2	4	2	13	33833.3	2018	11.0821	16
44	1	4	2	1	35	4	1	0	1	45	3	4	1	12	75000	2018	10.8198	7
44	1	4	2	1	37	4	1	0	1	50	3	5	1	10	13250	2020	10.8396	.
44	0	3	1	0	30	6	1	0	0	42	3	3	3	12	32000	2018	10.0858	4
44	1	11	2	1	39	4	1	0	0	65	2	5	2	12	17273.6	2018	10.8198	6
44	1	7	3	0	30	4	1	0	0	56	1	5	2	13	22857.1	2020	8.29405	.
44	1	6	3	1	35	4	1	0	0	56	3	4	1	14	13613.3	2018	10.669	3
44	1	6	3	1	37	4	1	0	1	56	3	4	2	15	15365	2020	11.0021	.
44	1	6	2	0	36	5	1	0	1	40	4	4	2	12	14166.7	2020	10.3089	.
44	1	5	2	0	30	4	1	0	1	8	3	5	2	14	24000	2018	10.3255	3
44	1	10	3	1	30	4	1	0	0	56	2	4	2	17	5400	2018	10.3089	4
44	1	11	1	1	34	4	1	0	1	60	4	3	2	13	20000	2018	11.0021	-8
44	1	10	2	1	36	4	1	0	1	60	4	3	1	14	20000	2020	10.1659	.
44	1	2	2	0	32	3	1	0	0	77.5	3	3	3	13	20000	2018	9.79813	3
44	1	1	0	1	30	5	0	0	1	80	3	5	2	18	60000	2018	11.0021	3
44	1	1	1	1	32	5	0	0	1	73.5	3	3	2	15	66000	2020	11.0974	.
44	0	5	2	1	40	5	1	0	1	56	2	5	2	11	10360	2018	10.8198	5
44	0	6	2	1	38	6	1	0	0	50	2	4	2	14	53016.7	2020	12.2491	.
44	1	1	0	1	32	6	0	0	0	35	3	4	1	14	90000	2018	11.4076	12
44	1	1	3	1	38	5	1	1	0	84	2	3	2	8	84000	2020	11.3386	.
44	1	6	3	0	38	3	1	0	1	48	1	5	2	12	5000	2018	7.1107	3
44	1	4	1	1	32	5	0	0	0	60	2	3	3	18	51833.3	2020	11.4616	.
44	1	1	1	1	32	5	0	0	1	73.5	3	3	2	20	80000	2020	10.5966	.
44	1	6	2	1	32	6	1	0	0	60	4	5	2	11	8541.67	2018	10.4043	3
44	1	3	1	1	32	7	1	0	0	50	3	4	2	12	46666.7	2018	11.4076	7
44	1	3	1	1	34	7	1	0	0	55	3	5	3	9	130000	2020	11.2898	.
44	1	6	2	1	37	4	1	0	0	60	3	5	2	9	16666.7	2018	10.4631	5
44	1	6	2	0	36	4	1	0	1	36	3	5	2	12	12400	2018	10.0345	4
44	1	5	1	0	30	4	1	0	0	50	3	5	3	10	44000	2020	11.4076	.
44	1	1	1	1	32	4	0	0	0	48	3	1	2	18	60000	2020	10.8743	.
44	0	3	1	0	31	7	1	0	0	42	3	4	2	14	100000	2018	11.0021	17
44	0	3	1	0	33	7	1	0	0	42	3	4	2	12	66666.7	2020	11.2898	.
44	1	1	1	1	31	3	0	0	1	48	3	4	3	17	60600	2020	11.0121	.
44	1	6	0	1	36	4	0	0	1	72	3	5	1	14	15600	2018	11.1505	3
44	1	5	1	1	38	4	0	0	1	84	4	5	2	18	30000	2020	11.0821	.
44	1	4	3	0	37	4	1	0	1	48	3	3	3	19	19500	2018	10.1266	10
44	1	7	2	0	34	4	1	0	1	49	3	4	2	8	14285.7	2018	10.0858	8
44	1	5	2	1	38	4	1	0	0	48	2	4	2	12	15400	2020	11.1562	.
44	0	11	2	1	39	6	1	0	1	60	4	3	2	14	20236.4	2018	11.4295	3
44	1	4	1	0	30	6	1	0	1	60	3	3	2	19	18425	2020	9.90349	.
44	1	6	2	0	30	1	1	0	1	60	2	3	2	11	22276	2018	11.0021	-8
44	1	5	2	1	35	3	1	0	1	60	2	4	2	9	17616	2018	10.5713	15
44	1	3	2	1	37	3	0	0	1	64	3	4	2	9	22150	2020	11.0821	.
44	1	5	2	0	37	5	1	0	0	56	2	4	2	12	20000	2020	10.3089	.
44	1	6	3	1	36	3	1	0	1	28	3	4	2	8	12500	2018	10.9151	1
44	1	5	3	1	38	3	1	0	0	40	4	3	2	14	6200	2020	10.3735	.
44	1	8	0	1	34	1	1	0	1	48	2	3	1	9	11851.2	2018	10.9151	3
44	0	5	1	1	36	3	0	0	1	70	3	5	2	16	9640	2020	10.779	.
44	1	4	2	1	35	4	1	0	1	59	3	4	2	17	17500	2020	9.04782	.
44	1	2	1	1	36	3	0	0	1	56	3	4	2	15	35150	2020	11.1562	.
44	1	6	2	1	40	3	1	0	1	56	3	5	2	13	24480	2018	8.29405	5
44	1	5	2	0	32	7	1	0	0	40	3	4	3	14	40000	2020	11.4076	.
44	1	7	0	1	32	4	0	0	1	63	3	5	3	15	15074.3	2018	8.00637	9
44	1	1	6	0	32	4	1	0	1	72	3	3	2	19	37400	2018	10.4223	3
44	1	6	2	0	32	7	1	1	1	36	3	4	3	13	31500	2020	11.2252	.
44	1	6	2	0	36	5	1	0	0	58	2	5	2	15	25000	2018	9.90349	9
44	0	2	1	0	36	7	1	0	0	50	2	3	2	10	15000	2020	10.4913	.
44	1	7	2	0	36	6	1	0	0	25	3	5	2	14	8931.43	2020	9.61581	.
44	1	2	2	1	32	5	1	0	0	42	3	5	1	8	80000	2018	11.6952	3
44	1	1	3	1	34	5	1	0	0	48	3	4	2	9	43333.3	2020	11.5129	.
44	1	2	2	1	40	4	1	0	0	48	3	4	2	11	11500	2018	10.3089	6
44	1	3	1	1	40	4	1	0	0	40	3	5	3	9	50000	2018	11.0349	9
44	0	3	1	0	30	7	1	0	0	44	5	4	1	14	46666.7	2020	11.5129	.
44	0	1	0	0	30	6	0	0	0	40	3	5	3	12	60000	2018	11.0021	16
44	0	1	1	0	32	6	0	0	0	40	3	4	2	15	100000	2020	11.5129	.
44	0	1	0	1	34	7	0	0	1	50	2	4	1	18	336000	2018	12.6115	7
44	0	1	1	1	36	7	0	0	1	50	3	4	2	14	498000	2020	12.99	.
44	0	3	2	0	35	4	1	0	1	59.5	3	5	2	11	10333.3	2018	10.3089	3
44	0	3	2	0	37	4	0	0	0	50	3	5	2	13	13333.3	2020	7.82405	.
44	0	5	1	0	37	7	1	1	1	40	3	3	1	12	76000	2018	10.779	16
44	0	5	1	0	39	7	1	1	1	40	5	4	2	10	65200	2020	11.1214	.
44	0	6	2	1	36	4	1	0	1	40	4	5	2	8	5666.67	2018	10.4341	6
44	1	3	2	0	33	4	1	0	1	21	3	4	2	8	60000	2018	12.1007	6
44	1	4	2	0	30	6	1	0	0	60	3	4	2	17	25137.5	2018	10.5966	8
44	1	7	2	0	32	6	1	0	0	60	3	4	3	17	25714.3	2020	11.6952	.
44	1	7	3	1	35	3	1	0	0	48	3	5	3	20	8571.43	2018	10.7364	3
44	1	7	3	1	37	4	1	0	0	50	3	3	1	16	15928.6	2020	11.0021	.
44	1	5	2	0	40	5	1	0	0	50	2	4	2	14	18688	2018	10.5187	16
44	1	7	3	1	38	4	1	0	1	49	3	5	2	10	14585.7	2018	10.8198	-8
33	1	2	0	0	30	7	1	0	1	40	2	4	2	10	100000	2018	11.0021	3
44	1	5	1	0	32	4	1	0	1	52	4	4	2	16	18080	2018	10.5558	8
44	1	4	2	0	31	4	1	0	1	70	2	4	2	15	20000	2018	10.4043	3
44	1	4	1	0	32	6	1	0	0	48	2	4	2	13	12500	2020	9.90349	.
44	0	4	1	1	31	3	1	0	0	48	2	5	2	9	15000	2020	9.30565	.
45	1	4	2	0	34	5	1	0	1	48	4	5	2	8	15900	2018	10.4223	8
44	0	3	1	1	30	6	0	0	1	80	3	2	2	19	30133.3	2020	9.39266	.
44	0	3	1	1	36	5	1	1	0	45	3	4	2	11	333333	2020	12.2453	.
44	0	7	2	1	34	7	1	1	0	40	2	4	2	14	30571.4	2020	11.6952	.
44	0	3	1	0	31	6	1	0	0	54	3	3	1	17	36666.7	2018	10.7144	16
44	1	5	3	1	37	4	1	0	0	50	4	4	2	9	52000	2020	12.3884	.
44	0	6	2	0	36	7	1	0	1	25	2	4	1	16	24060	2020	10.8097	.
44	1	4	2	0	40	4	1	0	0	48	3	2	2	16	17895	2018	10.1178	16
44	1	2	1	1	32	6	1	0	1	40	3	2	2	12	115000	2020	11.5129	.
44	1	6	2	0	38	6	1	0	0	56	3	2	2	16	21833.3	2018	10.4913	10
44	0	7	2	1	30	6	1	0	1	50	5	4	1	14	33142.9	2020	11.5899	.
44	0	4	1	0	30	6	1	0	0	35	3	5	2	11	44285.7	2020	11.9184	.
44	1	1	0	0	31	6	0	0	0	40	2	3	2	8	47000	2018	10.7144	12
44	1	3	1	1	37	6	1	0	0	48	5	5	2	10	59066.7	2018	11.1844	8
44	1	3	1	0	34	6	1	0	1	40	3	4	1	14	183333	2018	11.5039	16
44	1	4	1	1	32	7	1	0	0	45	3	4	1	14	71250	2018	11.8494	16
44	1	4	1	1	34	7	1	0	0	60	3	4	1	9	80000	2020	11.6952	.
44	1	4	2	0	32	7	1	0	0	32.5	2	5	2	13	42500	2020	11.1562	.
44	1	3	1	1	35	6	1	0	0	40	2	4	2	11	50000	2018	11.0021	19
44	0	4	2	0	39	6	1	0	0	48	3	4	2	16	25000	2018	10.8967	8
44	1	3	0	1	32	4	0	0	0	65	3	4	1	12	47000	2018	9.90349	6
31	1	1	1	1	30	5	1	0	1	60	4	4	1	15	33333.3	2018	10.0858	3
44	0	3	1	0	37	6	1	0	0	35	3	4	2	10	31000	2018	9.90349	19
44	0	3	1	0	39	6	1	0	0	40	3	5	2	9	49666.7	2020	10.779	.
44	0	8	2	1	39	5	1	0	0	40	3	4	3	10	10925	2018	10.9151	3
44	0	5	0	1	31	4	1	0	0	56	3	3	1	14	41007.6	2018	10.7988	3
44	0	5	1	1	33	4	1	0	1	54	2	3	2	9	64640	2020	10.9069	.
44	0	5	1	0	36	6	1	0	0	60	3	5	1	9	39060	2020	11.6952	.
44	1	4	3	0	37	4	1	0	1	37.5	3	4	2	14	25000	2020	10.3089	.
44	1	6	2	0	36	3	1	0	1	84	3	4	2	16	6686.67	2018	10.3089	3
44	1	2	2	1	39	4	1	0	1	55	3	3	1	10	36000	2018	11.0021	3
44	1	1	1	1	30	5	1	0	1	70	3	5	1	16	65000	2020	11.0821	.
44	1	1	1	1	35	6	0	0	0	50	3	4	3	16	15000	2020	9.61581	.
44	1	5	2	0	33	4	1	0	1	60	3	4	2	15	19440	2020	10.4913	.
44	1	13	2	1	34	6	1	1	0	40	4	4	1	15	16692.3	2018	10.2681	19
44	1	4	2	0	34	5	1	0	1	50	3	4	1	13	25000	2020	10.9682	.
44	0	4	1	1	33	6	1	0	1	48	3	5	2	18	57500	2018	10.4913	6
44	0	3	1	1	35	5	1	0	1	14	3	5	2	18	67333.3	2020	11.6952	.
44	0	3	1	1	33	4	1	0	1	65	3	3	1	19	28000	2018	10.3089	3
44	0	6	2	1	31	5	1	0	1	40	3	4	2	15	34583.3	2020	10.779	.
44	0	9	2	1	39	7	1	0	0	40	3	4	2	10	27800	2018	10.6502	19
44	0	1	1	0	30	9	0	0	0	50	2	4	2	16	255000	2020	12.4292	.
44	0	2	1	1	39	6	0	0	1	50	3	3	2	16	135000	2018	11.5129	19
44	0	2	1	0	40	5	0	0	0	37.5	3	4	2	16	22500	2018	10.6454	3
44	0	3	1	0	33	7	1	0	0	40	3	4	2	16	43333.3	2018	11.1562	19
44	0	1	1	1	34	6	0	0	0	50	3	3	2	10	70000	2020	10.8198	.
44	0	3	1	0	31	6	1	0	0	47	3	4	1	15	83333.3	2020	10.0858	.
44	1	5	1	1	30	7	1	0	0	40	3	4	2	10	50600	2020	11.4076	.
44	1	10	2	1	40	5	1	0	0	40	3	3	1	14	44000	2018	11.1562	1
44	1	10	2	1	40	5	1	0	1	72	2	3	2	19	104100	2020	12.2061	.
44	1	3	1	0	40	6	1	0	1	48	3	5	2	10	56666.7	2018	11.2645	3
44	0	6	1	0	40	5	1	0	0	14	3	5	1	15	51666.7	2018	11.5129	10
44	0	9	1	1	30	5	1	0	0	48	3	5	2	10	4444.44	2018	10.3089	12
44	1	4	2	1	39	5	0	0	0	40	3	4	2	16	26666.7	2020	11.1562	.
44	0	2	2	0	37	6	0	0	0	45	3	4	2	16	50000	2020	11.5129	.
44	0	3	1	1	35	7	1	1	1	40	3	4	2	14	42666.7	2018	11.1273	16
44	0	4	2	1	37	7	1	1	0	40	5	2	2	16	33750	2020	11.0021	.
44	0	6	2	1	38	7	1	0	0	30	3	4	2	14	9500.17	2020	10.878	.
44	1	4	1	1	30	4	1	0	0	40	2	5	2	9	19950	2020	11.1562	.
44	1	6	2	1	31	5	0	0	0	40	3	4	1	14	18083.3	2020	11.0021	.
44	1	2	0	1	30	5	1	0	0	70	3	4	2	13	35000	2018	10.8967	5
44	0	4	1	1	39	5	0	0	0	70	3	4	2	17	96500	2018	11.6952	5
11	0	2	1	0	37	9	1	0	0	60	3	5	2	8	200000	2020	11.9829	.
44	0	3	1	0	37	6	0	0	0	35	5	3	3	17	40000	2018	11.2898	7
44	0	3	1	0	39	7	0	0	1	37.5	2	4	2	11	50666.7	2020	11.4721	.
44	0	5	1	1	35	5	1	0	0	21	3	5	2	11	44001	2018	11.1562	6
44	0	5	1	0	34	6	1	0	0	40	2	4	2	10	55200	2020	11.4511	.
44	0	3	1	1	38	5	1	0	1	72	3	3	2	13	30000	2018	11.0033	6
44	0	5	2	1	37	4	1	0	1	54	4	3	3	12	15860	2018	10.6805	3
44	0	5	2	1	39	4	1	0	1	40	3	3	2	14	18000	2020	10.8198	.
44	0	4	2	1	38	5	1	0	0	48	3	5	2	9	31500	2018	10.8198	3
44	0	4	2	0	33	7	1	1	0	40	3	4	2	14	12500	2018	10.3089	16
44	1	5	1	1	32	6	1	0	0	40	3	3	1	14	64120.2	2020	11.6952	.
44	0	6	2	0	32	7	1	1	0	40	3	5	2	19	41666.7	2018	10.4913	10
44	0	6	2	0	34	7	1	1	0	44	3	5	2	13	62086.7	2020	11.9829	.
44	1	5	1	1	34	5	1	0	0	40	3	5	2	9	12700	2018	10.3089	19
44	1	5	3	1	37	4	1	0	1	56	3	4	2	11	38333.3	2020	11.0021	.
44	0	3	1	1	32	7	1	0	0	45	3	5	2	12	100000	2020	12.4292	.
44	1	4	2	0	33	3	1	0	1	49	3	3	3	13	3850	2018	9.57498	3
44	1	4	2	0	35	1	1	0	1	70	3	5	1	18	3750	2020	9.39266	.
44	0	8	3	1	36	6	1	1	0	30	3	3	1	11	10500	2018	10.6454	16
44	1	1	5	1	37	4	1	0	1	84	2	5	1	18	60000	2018	10.8198	15
44	1	1	5	1	39	4	1	0	1	72	2	5	1	18	55000	2020	10.9151	.
44	1	9	4	1	35	4	1	0	0	60	3	4	2	15	16286.7	2018	10.4913	18
44	1	13	9	1	37	3	1	0	0	56	3	4	2	10	9230.77	2020	10.5966	.
44	1	1	3	0	35	1	1	0	1	70	3	4	2	11	40000	2018	10.5966	3
44	1	9	5	1	39	3	1	0	0	48	3	3	2	18	12312.5	2018	10.389	18
44	1	9	3	0	38	4	1	0	0	48	3	3	1	17	12061.1	2020	10.3089	.
44	1	4	2	1	32	5	1	0	1	51	3	5	2	8	12000	2018	10.0858	9
44	1	8	5	1	39	4	1	0	1	84	4	5	3	12	4500	2018	10.4913	8
44	1	4	1	0	32	1	1	0	1	21	3	3	2	20	19300	2018	7.78322	3
44	1	4	1	0	34	1	1	0	1	70	2	5	1	17	9375	2020	8.51719	.
44	1	6	1	1	34	7	1	1	0	50	2	4	2	15	40000	2018	10.3089	16
44	1	7	2	1	36	7	1	1	0	40	2	4	2	11	13714.3	2020	10.5966	.
44	1	2	2	1	31	4	1	0	0	56	3	5	1	18	30750	2020	11.0021	.
44	1	3	2	1	31	4	1	0	0	75	4	5	1	13	45720	2020	11.7753	.
44	1	4	2	1	39	4	1	0	1	40	3	3	3	9	16400	2018	11.0021	5
44	0	4	2	1	31	7	1	0	1	50	2	3	1	17	20000	2020	11.2898	.
44	1	6	2	0	31	5	1	0	1	40	3	4	1	18	5000	2018	9.79813	16
44	1	6	2	0	33	5	1	0	0	16	3	3	1	12	5833.33	2020	6.80239	.
44	1	6	2	0	31	7	1	1	0	40	2	3	2	13	33333.3	2020	10.5966	.
44	1	5	3	0	32	5	1	0	0	48	3	5	2	13	24000	2020	9.90847	.
44	1	3	0	1	33	6	1	0	0	48	3	3	2	14	20000	2018	10.5966	10
44	1	2	0	0	37	4	1	0	1	40	2	4	2	13	35000	2018	10.8198	3
44	1	2	1	0	39	4	1	0	0	50	2	4	2	14	25000	2020	10.3089	.
44	1	10	3	0	33	5	1	0	1	56	2	4	2	11	10500	2018	10.3089	8
44	1	9	2	0	30	5	1	0	0	20	3	3	2	14	18495	2020	10.1064	.
44	1	3	2	1	33	4	1	0	1	84	3	3	2	17	33333.3	2018	11.4076	-8
44	1	2	2	1	39	5	1	0	0	60	2	5	2	13	127000	2018	12.0435	12
44	0	2	1	0	38	6	0	0	0	40	3	5	1	10	60000	2020	11.2898	.
44	1	8	1	1	30	4	1	0	1	56	3	4	2	17	12800	2018	10.1266	-8
44	1	11	2	1	32	4	1	0	0	56	3	3	2	14	11372.7	2020	10.3089	.
44	0	4	2	1	40	7	1	1	0	40	3	4	2	10	23500	2018	10.4631	16
44	1	3	1	0	39	4	1	0	1	56	3	5	2	13	60000	2020	11.0021	.
45	0	3	1	1	36	6	1	0	0	54	3	4	2	12	50000	2020	11.9184	.
45	1	7	3	1	32	4	1	0	1	60	3	5	2	9	14285.7	2018	10.5966	9
45	1	7	3	1	34	4	1	0	0	40	4	5	2	8	16057.1	2020	10.8198	.
33	1	4	2	1	39	3	1	0	1	84	3	5	2	13	19500	2018	11.1844	3
45	1	4	2	0	32	6	1	0	1	40	3	4	2	9	14125	2020	9.90349	.
45	1	4	2	1	31	4	1	0	0	84	3	5	2	9	10000	2018	10.4913	6
44	1	1	3	1	33	4	1	0	0	56	5	5	3	17	100000	2020	10.7144	.
45	1	5	3	1	39	1	1	0	1	56	3	4	2	10	4600	2018	9.79813	99
43	1	1	2	1	38	3	1	0	1	70	2	5	2	12	30000	2018	10.8967	5
43	1	1	2	1	40	3	1	0	1	66.5	3	5	2	8	8000	2020	8.29405	.
45	1	4	2	0	39	4	1	0	1	75	3	3	3	13	6200	2018	9.90349	3
45	1	4	2	1	39	5	1	0	1	20	3	4	3	11	5925	2018	9.41736	17
45	1	1	1	1	36	4	0	0	1	63	4	1	1	17	50800	2020	10.6164	.
42	1	6	2	0	33	6	1	0	0	48	3	5	2	17	21666.7	2018	10.8198	3
45	1	6	2	0	36	3	1	0	1	70	2	5	3	20	8333.33	2018	9.39266	3
45	1	6	2	0	38	3	1	0	1	70	2	5	1	19	3333.33	2020	9.90349	.
45	1	5	2	1	32	4	1	0	1	63	3	3	1	15	16156	2018	10.1266	-8
45	1	3	1	1	37	4	1	0	1	56	2	4	2	13	16733.3	2020	10.3089	.
45	1	5	1	0	34	1	1	0	1	42	2	5	2	8	18221.6	2018	9.92329	8
45	1	5	1	0	36	3	1	0	1	48	3	5	3	8	13720.2	2020	10.1266	.
45	0	7	3	1	37	7	1	1	0	45	2	4	2	12	13867.4	2018	10.8198	7
45	0	7	3	1	39	7	1	1	0	9	3	4	2	14	17285.7	2020	11.1562	.
45	1	5	2	0	30	4	1	0	1	72	3	5	2	10	11800.4	2020	10.0858	.
45	1	5	3	0	35	4	1	0	1	9	3	4	2	10	4396	2018	9.21034	-8
45	1	5	3	0	37	4	1	0	1	8	3	4	2	16	8100	2020	9.79813	.
44	0	2	2	1	37	4	1	0	0	84	2	3	3	14	57000	2018	11.0974	3
44	1	2	1	1	36	4	1	0	1	-1	3	3	2	12	37500	2018	11.0021	3
44	0	2	2	0	39	4	1	0	1	84	1	5	2	11	66400	2020	11.0021	.
45	1	6	2	0	32	4	1	0	1	42	3	4	2	12	20000	2020	10.3089	.
45	1	4	2	0	36	4	1	0	1	45	2	4	2	13	11669	2018	8.9872	3
45	1	4	2	0	38	4	1	0	1	45	3	3	1	9	7500	2020	10.3089	.
45	1	6	1	1	32	4	1	0	1	77	3	4	2	9	8600	2018	10.0858	3
45	0	5	1	1	35	8	1	1	0	40	3	4	2	12	32800	2018	10.7144	12
45	0	6	2	1	37	5	1	0	1	77	2	5	1	13	15000	2020	10.7144	.
45	1	8	2	0	39	4	1	0	0	40	3	4	3	11	4975.25	2018	8.537	17
44	0	1	1	1	31	4	0	0	1	70	3	4	1	18	45000	2020	9.61581	.
45	1	1	2	1	36	4	1	0	1	40	2	5	2	8	60000	2020	11.0021	.
45	1	1	1	1	35	4	0	0	1	70	3	3	3	18	35000	2020	10.3089	.
45	1	5	1	1	31	4	0	0	1	50	3	5	1	18	14000	2020	10.5966	.
45	1	4	2	0	36	3	1	0	0	20	3	3	1	24	23125	2020	8.41183	.
45	1	6	2	1	34	4	1	0	1	56	3	5	2	14	10000	2020	10.8198	.
45	1	4	2	1	40	5	1	0	0	40	3	5	2	11	17725	2018	9.72913	19
45	1	6	3	1	40	4	1	0	1	56	3	4	2	14	2166.67	2020	9.4727	.
45	1	4	1	1	35	4	0	0	1	70	3	5	2	17	23225	2020	10.3089	.
13	1	4	1	0	30	4	1	0	0	84	3	4	2	12	20250	2018	10.3089	3
13	1	4	1	0	32	4	1	0	1	34	3	4	2	13	25125	2020	10.3089	.
23	0	3	1	0	34	6	1	0	1	50	1	4	2	16	30000	2020	10.8198	.
53	1	3	1	1	31	4	1	0	1	70	2	5	2	11	16666.7	2018	10.4913	6
50	0	5	1	1	35	7	1	0	0	84	4	5	2	11	61000	2020	10.1659	.
35	1	4	2	1	31	4	1	0	0	48	3	3	2	8	22750	2018	11.2898	3
35	1	4	2	1	33	4	1	0	0	48	4	4	2	10	20000	2020	11.1562	.
13	1	2	2	1	40	4	1	0	1	80	3	5	3	12	47000	2018	10.1266	3
44	0	1	1	1	35	4	0	0	0	80	2	3	3	14	90000	2020	11.1562	.
50	1	1	1	1	39	5	1	0	0	70	3	4	2	11	75500	2018	11.1562	3
50	1	4	1	1	30	4	1	0	1	-1	3	4	2	13	15000	2020	11.0021	.
50	1	5	2	0	30	4	1	0	0	11	2	3	3	16	14000	2020	10.3089	.
50	1	5	2	1	37	4	1	0	0	40	3	5	2	16	16000	2018	10.3089	5
50	1	5	2	1	39	4	1	0	1	40	3	4	2	11	18000	2020	9.21034	.
50	1	4	2	1	40	6	1	0	0	25	2	5	2	11	20000	2018	9.89344	19
50	1	3	1	1	40	4	1	0	1	56	3	2	2	23	23333.3	2018	10.5966	3
44	1	3	1	0	30	3	1	0	1	66	2	4	2	8	44666.7	2020	10.779	.
15	1	1	1	1	34	3	0	0	0	80	2	5	2	13	65000	2020	10.8198	.
50	1	5	1	0	31	4	1	0	1	48	3	3	2	17	31374.8	2018	10.4913	15
50	1	4	1	0	31	5	1	0	0	42	3	3	1	15	69000	2018	10.8967	8
50	0	4	1	1	39	6	1	0	0	72	3	3	1	23	48000	2020	11.4076	.
50	1	6	2	0	34	4	1	0	0	58	5	5	2	14	33333.3	2020	11.1562	.
50	1	2	1	0	30	6	1	0	0	42	3	4	1	10	100000	2020	11.6952	.
50	0	4	2	0	40	4	1	0	0	45	2	5	2	16	18750	2020	9.61581	.
61	1	4	2	1	32	5	1	0	1	75	4	3	2	13	14500	2018	10.4631	9
51	0	3	1	0	32	7	0	0	0	42	3	3	2	10	35333.3	2020	10.7364	.
51	0	5	1	1	38	6	1	0	0	40	5	5	2	16	160000	2018	10.1811	19
51	1	5	1	1	35	3	1	0	1	35	3	4	2	19	8300	2020	10.1266	.
51	1	6	2	0	33	4	1	0	0	48	3	4	2	9	11533.3	2020	8.64822	.
51	1	5	1	0	39	5	1	0	0	42	3	3	2	15	26000	2020	10.8317	.
53	0	1	1	1	36	7	0	1	0	40	2	5	2	16	150000	2020	11.5129	.
51	1	6	1	0	35	4	1	0	1	40	3	4	2	10	12800	2020	9.90349	.
51	1	5	1	0	30	6	1	0	1	40	3	4	2	14	31660	2020	10.4631	.
32	0	2	2	0	38	6	1	0	1	40	2	5	1	17	30502.5	2018	10.4913	3
51	1	3	1	0	35	4	1	0	0	56	2	5	2	15	62900	2020	10.701	.
51	1	4	2	0	31	4	1	0	0	16	3	3	2	12	80300	2018	10.1659	17
51	1	4	2	0	33	5	1	0	1	50	3	3	2	15	25000	2020	10.3089	.
51	1	2	1	1	36	4	1	0	1	54	4	3	1	14	55000	2018	11.0021	5
51	1	2	1	1	38	4	1	0	1	56	3	5	2	19	70000	2020	11.1844	.
51	1	4	1	1	33	5	1	0	1	56	3	3	1	16	15245	2018	10.669	3
51	1	4	1	1	35	5	1	0	1	50	3	3	2	15	24562.5	2020	10.8198	.
51	1	2	0	1	33	7	1	1	0	50	2	5	2	13	38000	2018	10.7364	19
51	1	5	2	0	33	4	1	0	1	57	3	2	1	16	10030	2018	8.96738	3
51	1	4	1	1	36	5	0	0	1	63	4	3	2	15	14225	2018	10.5966	5
33	1	1	1	1	31	3	1	0	1	60	4	4	2	16	70000	2018	11.1562	5
44	1	1	1	1	33	3	1	0	0	63	3	4	2	18	120000	2020	11.6952	.
51	1	2	1	1	33	4	1	0	1	60	3	3	2	16	20000	2018	10.5453	3
51	1	1	0	1	39	4	0	0	1	75	3	2	2	19	70000	2018	11.0021	9
51	1	4	1	1	32	3	1	0	1	60	4	5	1	18	13568	2020	10.24	.
51	0	5	1	0	31	7	1	1	0	50	2	4	3	10	50360	2018	11.0021	16
51	0	6	2	0	33	7	1	1	1	40	2	4	2	13	54000	2020	11.0021	.
53	1	2	1	1	32	4	1	0	1	60	2	5	3	10	15000	2018	8.16052	5
33	1	4	2	1	36	4	1	0	1	60	2	4	2	8	15700	2018	11.0477	3
33	1	4	2	1	38	3	1	0	1	50	2	3	2	8	25000	2020	11.1562	.
51	1	6	5	1	36	3	1	0	1	35	3	5	1	15	11750	2020	9.21034	.
51	1	6	3	1	40	3	1	0	1	40	3	5	2	13	9208.33	2018	10.8198	-8
51	1	9	0	1	35	1	0	0	1	54	2	4	2	14	10111.1	2018	11.0021	6
51	1	3	1	1	35	4	0	0	0	48	3	5	2	9	10000	2020	9.68034	.
51	1	6	2	1	38	1	1	0	1	30	3	5	2	11	10280	2018	10.3089	-8
51	1	5	2	1	40	3	1	0	1	63	3	5	2	8	6000	2020	8.51719	.
51	1	10	3	1	35	1	1	0	1	-1	1	3	2	14	4740	2018	10.5966	-8
51	1	12	5	1	37	3	1	0	1	144	3	5	2	8	5000	2020	11.5129	.
51	1	3	1	0	36	5	1	0	0	32	2	2	2	12	10500	2018	10.0858	7
51	0	12	2	0	38	6	1	1	0	40	4	4	2	12	14583.3	2020	11.1562	.
51	0	5	2	0	37	7	1	1	0	35	3	4	1	14	20000	2020	10.9041	.
51	0	2	1	0	32	7	1	1	0	42	3	5	2	8	120000	2020	11.8494	.
51	1	10	3	0	32	4	1	0	1	35	2	5	1	13	1900	2018	8.69951	16
51	1	10	3	0	34	4	1	0	0	56	3	3	1	13	6296	2020	9.31109	.
51	1	6	2	1	31	4	1	0	0	48	3	3	2	11	10833.3	2020	10.7144	.
51	1	3	1	0	30	5	1	0	0	40	2	4	3	12	19033.3	2020	10.9223	.
51	1	4	2	0	39	1	1	0	1	8	3	3	1	16	10250	2018	9.79813	3
51	1	7	2	1	31	4	1	0	1	32	2	4	1	17	11442.9	2018	9.90349	-8
51	1	3	1	1	31	5	1	0	0	40	3	4	2	8	41333.3	2020	11.4076	.
51	1	4	1	1	40	1	1	0	0	56	1	5	2	11	10262.5	2018	10.5966	-8
51	1	2	0	0	30	7	1	1	0	40	2	4	2	11	125000	2018	11.4076	10
51	1	3	1	0	32	7	1	0	1	40	2	3	2	13	46666.7	2020	11.2898	.
51	1	5	2	1	32	4	0	0	1	70	3	4	1	20	14820	2020	11.1562	.
51	1	5	1	1	31	6	1	0	1	1	5	4	1	12	7000	2020	9.68034	.
51	1	5	1	1	40	4	1	0	1	60	4	5	1	14	28746	2018	11.1562	15
51	1	4	1	0	30	4	0	0	0	50	3	4	2	18	20450	2020	10.5453	.
51	1	6	1	1	33	4	1	0	1	56	3	5	2	8	8261.67	2020	10.1266	.
31	1	1	0	1	35	4	0	0	1	40	3	3	1	21	42000	2018	10.6454	7
31	1	2	1	1	37	5	1	0	0	40	3	4	2	16	42950	2020	10.9313	.
51	0	4	2	1	38	5	1	0	1	70	5	4	2	9	36000	2020	11.5129	.
51	1	1	1	0	36	4	0	0	0	60	3	5	3	15	35000	2018	10.1266	12
51	0	1	1	0	38	4	0	0	1	60	3	3	3	8	50000	2020	10.8198	.
51	1	1	0	1	38	5	0	0	1	-1	3	4	2	23	20000	2018	9.90349	5
51	1	15	2	1	40	5	1	0	0	70	3	5	2	18	25333.3	2020	9.79144	.
51	0	3	1	1	37	7	1	1	1	100	3	2	1	20	15000	2018	10.4631	17
51	1	3	1	1	30	7	1	0	1	40	3	4	2	17	43333.3	2018	11.1562	6
51	1	3	1	1	32	7	1	0	1	40	3	4	2	12	74866.7	2020	11.2118	.
51	1	2	0	0	34	5	0	0	0	48	4	3	2	14	45000	2018	8.47637	11
51	1	5	1	1	31	4	1	0	1	84	3	5	2	9	12040	2020	10.8613	.
51	1	3	1	1	37	4	1	0	1	56	3	4	2	14	13000	2018	10.4913	8
51	1	2	2	1	39	4	0	0	1	54	3	3	2	15	21000	2020	10.6454	.
51	0	5	1	1	33	6	1	0	1	48	3	3	2	8	30100	2020	10.1266	.
62	0	4	2	1	36	7	1	1	0	50	3	5	2	15	23100	2020	10.779	.
37	1	4	1	1	30	7	1	0	0	56	3	5	2	10	30000	2018	11.0021	5
52	1	3	2	1	36	1	0	0	1	20	4	3	2	17	25993.3	2020	11.0021	.
52	0	3	1	1	30	4	1	0	1	50	4	4	2	12	16666.7	2020	9.61581	.
52	1	4	2	1	40	1	1	0	0	56	4	4	3	8	26002.5	2018	10.859	5
52	1	5	2	1	34	4	0	0	1	70	4	4	2	15	37500	2020	11.1562	.
52	1	7	3	1	39	3	1	0	1	58	2	4	1	23	5142.86	2018	10.1266	5
53	1	1	1	1	32	7	0	0	1	40	5	5	2	12	120000	2020	10.3089	.
52	0	3	1	0	39	7	1	1	0	-1	2	5	2	18	40000	2018	11.0021	16
52	0	4	2	1	39	6	1	1	0	40	2	5	2	15	45000	2020	11.5129	.
52	0	5	1	0	33	7	1	0	0	50	3	4	2	14	60000	2018	11.0021	16
52	1	5	2	1	36	3	1	0	0	80	3	5	2	16	6720	2020	10.3089	.
52	1	6	2	1	40	4	1	0	1	77	3	4	2	18	20436.7	2020	11.6952	.
52	0	2	1	1	39	5	0	0	1	72	-2	3	2	18	30000	2020	10.9151	.
52	1	5	2	1	40	3	1	0	0	56	3	4	1	16	20280	2018	11.2898	3
52	1	2	0	1	35	3	0	0	1	84	4	4	3	17	31000	2018	10.3089	3
52	1	6	2	1	39	4	1	0	1	71	4	5	1	20	6916.67	2020	9.43348	.
52	1	8	5	1	33	3	1	0	0	56	4	4	3	15	6750	2018	10.8198	3
52	1	9	2	1	34	5	1	0	1	98	2	5	2	9	11188.9	2020	10.0858	.
44	0	6	2	1	39	7	1	0	0	50	2	4	1	12	100000	2020	12.2061	.
52	1	5	2	0	37	3	1	0	0	56	3	5	2	11	10000	2018	9.39266	14
52	1	6	2	1	32	4	1	0	1	45	3	4	2	16	14166.7	2020	10.8198	.
35	1	4	2	1	37	4	1	0	1	63	3	3	2	14	25500	2018	10.6454	12
52	1	3	1	1	38	4	0	0	0	60	2	5	1	8	14238.3	2018	10.3089	-8
52	1	4	2	1	34	4	1	0	1	35	2	5	2	14	11428.6	2018	10.5966	5
52	1	6	3	1	37	4	1	0	1	70	3	5	2	13	7620	2020	9.90349	.
44	1	1	0	1	30	4	0	0	1	60	2	3	1	12	32000	2018	10.0433	3
44	1	1	1	0	30	5	0	0	1	63	3	4	1	13	35000	2020	10.4631	.
52	1	4	2	0	40	4	1	0	1	-1	4	5	2	13	22500	2018	9.21034	-8
52	1	3	1	0	37	4	1	0	1	48	5	4	1	17	26666.7	2018	10.779	5
52	1	6	2	1	33	5	1	0	1	56	1	5	2	13	21551.7	2018	10.4631	9
52	1	8	2	1	35	5	1	0	1	56	2	5	2	11	17062.5	2020	11.0021	.
52	1	2	1	1	30	7	1	0	0	30	2	4	1	8	125000	2020	11.8494	.
52	1	4	2	0	36	3	1	0	0	42	3	4	2	21	10000	2018	9.90349	9
52	1	1	0	1	35	5	0	0	1	84	2	3	2	15	50000	2018	10.5966	3
44	1	1	1	1	38	4	0	0	0	48	3	5	3	17	40000	2020	10.3089	.
52	1	6	1	1	34	6	1	0	1	70	3	5	1	13	31466.7	2020	11.2252	.
52	1	1	0	1	31	4	0	0	1	63	3	4	2	23	40000	2018	9.95228	9
52	1	5	2	1	38	5	1	0	1	45	3	5	2	11	10600	2020	10.1659	.
52	0	5	2	0	36	5	1	0	1	56	4	4	2	11	12183.4	2018	9.51045	17
52	1	6	3	1	38	5	1	0	0	48	5	5	2	12	7383.33	2018	9.90349	19
52	1	5	3	1	40	5	1	0	0	24	3	4	2	15	14160	2020	10.2751	.
52	1	2	0	1	32	5	0	0	0	56	3	5	3	15	96000	2018	11.2898	3
52	1	8	2	1	32	3	1	0	1	30	3	3	1	15	4832	2018	8.69951	-8
44	1	5	3	1	33	4	1	0	1	63	3	5	2	11	10100	2020	10.6454	.
52	1	3	1	1	31	4	1	0	0	40	3	4	2	10	66666.7	2018	11.2898	3
52	0	4	2	1	33	4	1	0	0	60	2	4	2	14	24000	2020	11.4721	.
52	1	1	2	1	32	4	1	0	0	50	3	5	2	9	100000	2018	10.8967	6
52	0	3	1	0	34	7	1	1	0	35	2	5	3	10	33333.3	2018	10.9682	16
52	0	3	1	0	36	7	1	1	0	70	2	4	1	14	53333.3	2020	11.2898	.
52	1	6	2	1	35	4	1	0	1	40	2	4	2	12	37683.3	2018	10.4631	19
52	1	6	2	1	37	4	1	1	1	40	3	5	2	12	13433.5	2020	10.4913	.
52	1	3	2	1	40	4	1	0	1	48	3	4	2	14	12733.3	2018	10.8198	5
52	1	10	2	0	31	5	1	0	1	70	3	4	2	12	17820	2018	10.3089	3
52	1	4	2	1	40	4	1	0	1	54	3	5	2	10	7500	2018	9.90349	-8
52	1	5	4	1	40	5	0	0	1	98	2	4	2	21	10050	2020	9.39266	.
52	0	6	2	1	31	5	1	0	0	56	1	5	2	14	16730	2018	11.4511	3
52	0	4	2	1	35	6	1	1	0	40	2	5	2	9	45250	2018	11.0021	16
52	0	4	2	1	37	6	1	1	0	30	2	4	2	10	21250	2020	11.2252	.
51	1	1	1	1	30	1	0	0	0	60	3	5	1	19	50000	2020	10.8198	.
21	0	2	1	0	40	6	1	0	1	45	4	5	2	10	40000	2018	9.61581	3
41	1	3	1	1	31	5	1	0	0	60	2	5	3	14	40066.7	2020	11.2898	.
53	0	6	2	0	35	7	1	1	0	32	2	4	2	9	25000	2018	11.4076	17
53	0	6	2	0	37	7	1	1	0	30	2	4	2	12	40483.3	2020	11.5129	.
53	1	5	1	1	36	5	1	0	0	20	4	3	2	17	160000	2018	13.1224	6
53	1	3	1	1	33	4	1	0	0	42	3	2	1	14	50000	2018	10.5966	3
53	1	3	1	1	35	5	1	0	0	40	3	5	3	9	53333.3	2020	10.5966	.
53	1	2	1	0	32	6	1	0	1	40	3	3	1	14	50000	2020	10.5966	.
53	1	7	2	0	32	6	1	0	1	10	2	4	2	19	14285.7	2020	9.21034	.
53	1	1	0	0	34	6	0	1	0	45	3	3	2	10	100000	2018	11.5129	16
53	0	1	1	0	36	7	0	0	0	40	5	3	2	12	100000	2020	11.5129	.
53	1	3	1	0	31	7	1	0	1	45	3	4	2	10	34333.3	2020	6.90775	.
32	1	2	0	0	31	6	1	0	1	70	3	5	2	13	87500	2018	8.43381	7
53	1	4	2	1	37	3	1	0	1	56	4	5	2	10	12500	2018	10.4913	3
53	1	7	2	1	34	4	1	0	1	56	4	5	2	11	10000	2020	10.5966	.
53	0	7	2	1	35	6	1	0	0	56	2	4	2	12	12142.9	2020	10.8198	.
53	1	4	1	1	31	4	0	0	1	50	3	5	2	22	19000	2018	10.3089	17
53	0	6	2	1	30	5	1	0	1	104	4	4	2	14	34333.3	2020	11.1562	.
53	1	5	1	1	38	4	1	0	1	56	3	3	1	11	18300	2020	10.0433	.
53	1	1	1	0	37	4	0	0	1	56	2	1	2	10	75000	2020	10.8198	.
53	1	1	0	1	33	3	0	0	1	70	3	3	3	19	5250	2018	9.21034	-8
53	1	1	1	1	35	3	0	0	1	70	2	4	2	17	20000	2020	8.69951	.
53	0	3	1	1	30	7	1	1	1	70	2	5	1	15	53333.3	2020	11.2898	.
53	1	3	3	1	39	1	1	0	1	52.5	3	5	2	18	9766.25	2020	9.21034	.
53	1	4	2	1	36	1	1	0	0	56	4	4	2	15	9000	2020	10.4913	.
53	1	6	2	1	31	1	1	0	1	70	2	5	2	10	6666.67	2020	9.68034	.
53	1	3	1	0	30	7	1	0	0	40	3	5	2	8	26666.7	2018	10.8198	12
53	1	7	2	1	31	3	1	0	0	50	3	5	2	10	31885.7	2020	11.0021	.
53	1	3	1	0	32	6	1	0	0	56	5	3	1	10	9375	2018	9.98045	8
53	1	2	0	1	32	4	0	1	1	28	3	5	2	15	7500	2018	8.85366	3
53	1	4	1	0	36	6	1	0	0	50	2	5	1	10	12767.5	2020	10.0433	.
53	1	3	1	0	38	3	0	0	1	36	3	3	2	14	1440	2018	8.00637	-8
53	1	3	0	1	34	7	1	1	0	50	2	4	1	14	51666.7	2018	10.0858	19
53	0	6	2	0	38	7	1	1	0	33	2	5	2	11	28916.7	2020	11.2898	.
53	1	6	2	1	40	4	1	0	0	40	2	5	2	16	18733.3	2020	11.4295	.
53	0	4	1	0	40	5	1	0	1	40	2	4	3	18	10200	2018	10.0858	6
53	0	5	1	0	40	7	1	1	0	42	2	5	1	12	60000	2020	11.6952	.
14	0	4	1	0	31	7	1	0	1	40	4	4	2	8	87500	2018	11.5129	11
53	0	3	1	0	34	6	1	0	1	40	3	4	3	15	33333.3	2020	10.4913	.
44	0	3	1	1	31	6	1	0	0	40	2	5	2	13	60000	2020	11.6082	.
63	0	2	1	0	30	7	1	1	0	40	3	4	2	14	35000	2020	11.1562	.
41	1	4	2	1	33	3	1	0	1	63	4	5	2	18	12000	2020	10.8198	.
44	1	5	2	1	34	4	1	0	1	94	3	5	2	12	14400	2020	11.1562	.
14	0	3	1	1	35	8	1	1	1	60	3	4	2	14	71666.7	2018	11.0021	4
14	0	3	1	1	37	8	1	1	1	50	3	4	2	15	105367	2020	11.6952	.
61	1	3	1	1	31	4	1	0	1	84	3	2	1	21	26700	2020	10.5966	.
21	1	2	0	1	32	3	1	0	0	75	3	4	1	12	46750	2018	10.5966	3
41	1	4	2	1	30	4	1	0	0	60	2	5	2	9	15000	2020	10.5966	.
50	1	3	1	1	32	7	1	1	0	70	3	5	2	8	83333.3	2020	11.7753	.
43	1	3	2	0	40	4	1	0	0	50	3	4	3	8	14000	2020	8.29405	.
53	1	3	2	0	38	1	1	0	1	56	3	5	2	12	83333.3	2020	8.00637	.
62	0	3	1	1	30	7	1	1	0	40	1	5	2	12	36666.7	2020	10.8198	.
[truncated: 319 more rows]
